# Supplementary material for: A Cross-Tissue Investigation of Molecular Targets and Physiological Functions of Nsun6 Using Knockout Mice
Source: Int J Mol Sci. 2022 Jun 13;23(12):6584. doi: 10.3390/ijms23126584 (PMC9224068; doi:10.3390/ijms23126584)
Supplement: Supplementary file 1 [file ijms-23-06584-s001.zip]

Archive with 8 entries (8 files):
- Supplementary fig S1.tif
- Supplementary fig S2.tif
- Supplementary fig S3.tif
- Supplementary fig S4.tif
- supplementrary figure legends.pdf
- Table S1.xlsx
- Table S2.xlsx
- Table S3.xlsx
