# Supplementary material for: A Cross-Tissue Investigation of Molecular Targets and Physiological Functions of Nsun6 Using Knockout Mice
Source: Int J Mol Sci. 2022 Jun 13;23(12):6584. doi: 10.3390/ijms23126584 (PMC9224068; doi:10.3390/ijms23126584)
Supplement: Supplementary file 1 [file ijms-23-06584-s001.zip › Table S1.xlsx]

## Sheet: summary_m5C_stats(1)
Sample	Total reads	Clean reads	Uniq_C2T	Uniq_G2A	Remaining_uniq
S329_sustc-A_3-BS-WT-2_1_AH2Y37DSX2_S68_L003_R1_001.fastq.gz	58848006	48391435	15609512 (32.26%)	15142536 (31.29%)	6543493 (37.096%)
S330_sustc-A_4-BS-WT-2_2_AH2Y37DSX2_S69_L003_R1_001.fastq.gz	57437484	48462251	19479323 (40.19%)	14346142 (29.60%)	6243996 (42.660%)
S334_sustc-A_BS-KO-2_AH2Y37DSX2_S73_L003_R1_001.fastq.gz	57534355	50576679	20283582 (40.10%)	18170789 (35.93%)	6992586 (57.684%)
S336_sustc-A_BS-KO-4_AH2Y37DSX2_S75_L003_R1_001.fastq.gz	52434250	45529138	18141279 (39.85%)	18350662 (40.31%)	5170919 (57.218%)
S337_sustc-A_BS-KO-6_AH2Y37DSX2_S76_L003_R1_001.fastq.gz	62130155	53589646	17942859 (33.48%)	19014941 (35.48%)	7259429 (43.648%)
S338_sustc-A_BS-KO-7_AH2Y37DSX2_S77_L003_R1_001.fastq.gz	47874845	41574792	14381229 (34.59%)	15822023 (38.06%)	4438714 (39.034%)
S339_sustc-A_BS-KO-9_AH2Y37DSX2_S78_L003_R1_001.fastq.gz	50485282	44392219	15830635 (35.66%)	20508631 (46.20%)	4836477 (60.058%)
S384_sustc-A_2-BS-liver2-4-25_AH2Y37DSX2_S2_L004_R1_001.fastq.gz	63028875	55488889	22527383 (40.60%)	21886511 (39.44%)	6533587 (58.994%)
S387_sustc-A_5-BS-spleen-4-25_AH2Y37DSX2_S5_L004_R1_001.fastq.gz	46776032	40702245	14437060 (35.47%)	14808094 (36.38%)	8018751 (69.989%)
S388_sustc-A_6-BS-kiding-4-25_AH2Y37DSX2_S6_L004_R1_001.fastq.gz	45322439	40320753	15379198 (38.14%)	16511075 (40.95%)	5454605 (64.701%)
S195_sustc-A_WT7_AH332TDSX3_S15_L002_R1_001.fastq.gz	43516166	30636706	11475734 (37.46%)	11379976 (37.14%)	4604312 (59.174%)
S196_sustc-A_KO5-1_AH332TDSX3_S16_L002_R1_001.fastq.gz	44297454	34493553	14262588 (41.35%)	11707555 (33.94%)	5231671 (61.380%)
S197_sustc-A_KO5-2_AH332TDSX3_S17_L002_R1_001.fastq.gz	41117437	30239304	12595985 (41.65%)	10362031 (34.27%)	4313908 (59.246%)
S198_sustc-A_KO9_AH332TDSX3_S18_L002_R1_001.fastq.gz	44096139	33418115	11081000 (33.16%)	13385601 (40.05%)	5194769 (58.032%)
S332_sustc-A_BS-mice-KO2-1_AH332TDSX3_S1_L004_R1_001.fastq.gz	56551313	49775712	19725589 (39.63%)	17276437 (34.71%)	5469086 (42.815%)
S333_sustc-A_BS-mice-WT6_AH332TDSX3_S2_L004_R1_001.fastq.gz	56768414	49285016	12525054 (25.41%)	13339739 (27.07%)	7286207 (31.111%)
S334_sustc-A_BS-mice-WT7_AH332TDSX3_S3_L004_R1_001.fastq.gz	50226977	43189698	15763071 (36.50%)	14067737 (32.57%)	6185853 (46.305%)
S335_sustc-A_BS-mice-KO6_AH332TDSX3_S4_L004_R1_001.fastq.gz	57684989	49465238	15342998 (31.02%)	15522263 (31.38%)	8666097 (46.592%)
S109_sustc-A_KO7-2_BH33MVDSX3_S11_L002_R1_001.fastq.gz	68261819	58270540	21728850 (37.29%)	20940928 (35.94%)	7475556 (47.918%)
