# Supplementary material for: A Cross-Tissue Investigation of Molecular Targets and Physiological Functions of Nsun6 Using Knockout Mice
Source: Int J Mol Sci. 2022 Jun 13;23(12):6584. doi: 10.3390/ijms23126584 (PMC9224068; doi:10.3390/ijms23126584)
Supplement: Supplementary file 1 [file ijms-23-06584-s001.zip › Table S2.xlsx]

## Sheet: summary_m5C_stats.CR
Sample	CR	1-CR
S327_sustc-A_1-BS-WT-1_1	0.00116118	0.998839
S328_sustc-A_2-BS-WT-1_2	0.000532146	0.999468
S329_sustc-A_3-BS-WT-2_1	0.00790183	0.992098
S330_sustc-A_4-BS-WT-2_2	0.00261907	0.997381
S331_sustc-A_5-BS-WT-3_1	0.00266058	0.997339
S332_sustc-A_6-BS-WT-3_2	0.000511289	0.999489
S333_sustc-A_BS-KO-1	0.00325691	0.996743
S334_sustc-A_BS-KO-2	0.000860131	0.99914
S335_sustc-A_BS-KO-3	0.00289122	0.997109
S336_sustc-A_BS-KO-4	0.0007857	0.999214
S337_sustc-A_BS-KO-6	0.00299063	0.997009
S338_sustc-A_BS-KO-7	0.00484382	0.995156
S339_sustc-A_BS-KO-9	0.00176987	0.99823
S383_sustc-A_1-BS-liver-4-25	0.00783473	0.992165
S384_sustc-A_2-BS-liver2-4-25	0.00114847	0.998852
S385_sustc-A_3-BS-heart-4-25	0.00500409	0.994996
S386_sustc-A_4-BS-heart2-4-25	0.00478765	0.995212
S387_sustc-A_5-BS-spleen-4-25	0.000928718	0.999071
S388_sustc-A_6-BS-kiding-4-25	0.000818563	0.999181
S109_sustc-A_KO7-2	0.022635	0.977365
S195_sustc-A_WT7	0.0126051	0.987395
S196_sustc-A_KO5-1	0.00122803	0.998772
S197_sustc-A_KO5-2	0.00365026	0.99635
S198_sustc-A_KO9	0.0168889	0.983111
S332_sustc-A_BS-mice-KO2-1	0.000429404	0.999571
S333_sustc-A_BS-mice-WT6	0.000366905	0.999633
S334_sustc-A_BS-mice-WT7	0.000457793	0.999542
S335_sustc-A_BS-mice-KO6	0.000321567	0.999678
