# Supplementary material for: A Cross-Tissue Investigation of Molecular Targets and Physiological Functions of Nsun6 Using Knockout Mice
Source: Int J Mol Sci. 2022 Jun 13;23(12):6584. doi: 10.3390/ijms23126584 (PMC9224068; doi:10.3390/ijms23126584)
Supplement: Supplementary file 1 [file ijms-23-06584-s001.zip › Table S3.xlsx]

## Sheet: merge
V1	Geneid	genename	NSUN6_dependent	average_wt	average_ko
10@127197346@-	ENSMUSG00000025417	Pip4k2c	no	0.116667	0.037037
10@128089039@+	ENSMUSG00000025393	Atp5b	no	0.0891344	0.116674
10@42183767@-	ENSMUSG00000048756	Foxo3	no	0.333333	0.546791
10@52418019@+	ENSMUSG00000023068	Nus1	no	0.29338	0.485207
10@61430155@-	ENSMUSG00000020091	Eif4ebp2	no	0.255211	0.162338
10@80340231@-	ENSMUSG00000043822	Adamtsl5	no	0.143963	0.0763889
10@80829104@+	ENSMUSG00000035242	Oaz1	no	0.133963	0.0502035
10@81044602@-	ENSMUSG00000004937	Sgta	no	0.211905	0.26581
10@81265656@-	ENSMUSG00000034932	Mrpl54	no	0.106588	0.0867848
10@81350236@-	ENSMUSG00000020232	Hmg20b	no	0.185617	0.115385
10@81565604@+	ENSMUSG00000054452	Tle5	no	0.48274	0.440586
10@95824355@-	ENSMUSG00000110353	Gm33543	no	0.290906	0.358333
11@101027288@+	ENSMUSG00000019302	Atp6v0a1	no	0.330215	0.468873
11@101633832@+	ENSMUSG00000010362	Rdm1	no	0.154456	0.0987082
11@102287646@+	ENSMUSG00000034757	Tmub2	NA	0.147569	0
11@104585765@+	ENSMUSG00000061086	Myl4	yes	0.22952	0
11@105968158@+	ENSMUSG00000020681	Ace	no	0.25625	0.0470588
11@105989630@+	ENSMUSG00000020681	Ace	no	0.119029	0.0609836
11@109436806@+	ENSMUSG00000020610	Amz2	no	0.171875	0.201297
11@11116405@+	ENSMUSG00000050830	Vwc2	NA	0.271255	0
11@115608523@-	ENSMUSG00000020743	Mif4gd	no	0.099791	0.0861706
11@119280417@+	ENSMUSG00000025579	Gaa	no	0.128383	0.225385
11@119899079@+	ENSMUSG00000025583	Rptor	no	0.403746	0.732143
11@120498684@+	ENSMUSG00000025792	Slc25a10	no	0.193548	0.0263158
11@120543162@-	ENSMUSG00000061111	Mcrip1	no	0.126962	0.147529
11@120720719@+	ENSMUSG00000025145	Lrrc45	no	0.209539	0.286364
11@23665791@-	ENSMUSG00000020283	Pex13	no	0.12521	0.0227273
11@3917356@-	ENSMUSG00000020432	Tcn2	no	0.153715	0.155216
11@43775970@-	ENSMUSG00000050541	Adra1b	no	0.407539	0.61859
11@48800545@+	ENSMUSG00000020372	Rack1	no	0.12999	0.181236
11@48817281@-	ENSMUSG00000040365	Trim41	no	0.497388	0.736842
11@49262796@+	ENSMUSG00000020346	Mgat1	no	0.0910911	0.0128205
11@50383896@+	ENSMUSG00000007850	Hnrnph1	no	0.112524	0.134866
11@51977201@+	ENSMUSG00000020392	Cdkn2aipnl	no	0.115691	0.0767544
11@52388480@+	ENSMUSG00000020402	Vdac1	no	0.114234	0.125559
11@54979449@-	ENSMUSG00000018340	Anxa6	no	0.144146	0.0182927
11@61512669@+	ENSMUSG00000001039	B9d1	no	0.211613	0.0384615
11@62527502@-	ENSMUSG00000018509	Cenpv	no	0.492452	0.601483
11@69779617@+	ENSMUSG00000018750	Zbtb4	no	0.489496	0.555556
11@69936198@+	ENSMUSG00000018554	Ybx2	NA	0.233333	0
11@70645560@-	ENSMUSG00000014606	Slc25a11	no	0.118331	0.107337
11@70702429@+	ENSMUSG00000020821	Kif1c	no	0.157227	0.325
11@75577349@+	ENSMUSG00000038178	Slc43a2	no	0.25875	0.0988095
11@75577350@+	ENSMUSG00000038178	Slc43a2	no	0.495294	0.501894
11@76233242@-	ENSMUSG00000017286	Glod4	no	0.213594	0.181963
11@78269588@+	ENSMUSG00000010277	2610507B11Rik	no	0.357143	0.075
11@94333963@+	ENSMUSG00000020864	Ankrd40	no	0.0509586	0.0436886
11@95675598@+	ENSMUSG00000038845	Phb	no	0.0979253	0.0816138
11@95830853@+	ENSMUSG00000075595	Zfp652	no	0.113569	0.0684211
11@96818322@-	ENSMUSG00000038615	Nfe2l1	no	0.152697	0.105378
11@97781822@-	ENSMUSG00000071415	Rpl23	no	0.406754	0.409374
11@98437851@-	ENSMUSG00000002580	Mien1	no	0.30077	0.292135
11@98682683@+	ENSMUSG00000017221	Psmd3	yes	0.0938834	0
11@98718053@-	ENSMUSG00000017210	Med24	no	0.369792	0.538462
11@98795698@+	ENSMUSG00000052915	Msl1	no	0.156154	0.364679
11@98832478@+	ENSMUSG00000078676	Casc3	NA	0.305208	0
12@102003580@+	ENSMUSG00000041781	Cpsf2	no	0.235491	0.0490482
12@111671284@-	ENSMUSG00000001270	Ckb	no	0.0747047	0.0770896
12@112820577@-	ENSMUSG00000047832	Cdca4	no	0.385899	0.2
12@113071930@+	ENSMUSG00000021143	Pacs2	yes	0.24495	0
12@113144579@+	ENSMUSG00000006356	Crip2	no	0.219048	0.131579
12@30895244@-	ENSMUSG00000044573	Acp1	NA	0.139517	0.00833333
12@31634469@-	ENSMUSG00000020650	Bcap29	no	0.179331	0.0744681
12@4236458@+	ENSMUSG00000096199	Ptrhd1	no	0.0853796	0.0647828
12@69250781@+	ENSMUSG00000051890	Klhdc1	no	0.112961	0.113437
12@69284488@+	ENSMUSG00000051890	Klhdc1	no	0.307662	0.421245
12@80131055@-	ENSMUSG00000097729	2310015A10Rik	NA	0.125	0
12@84392535@-	ENSMUSG00000021236	Entpd5	no	0.430208	0.453408
12@85300397@-	ENSMUSG00000034290	Nek9	no	0.101598	0.146467
12@86053348@+	ENSMUSG00000012609	Ttll5	NA	0.19761	NA
13@112914408@-	ENSMUSG00000016018	Mtrex	yes	0.114516	0
13@56104945@-	ENSMUSG00000015937	Macroh2a1	no	0.0952381	0.0135135
13@62006922@+	ENSMUSG00000113014	Selenok-ps8	yes	0.186963	0
13@62125981@+	ENSMUSG00000113504	Selenok-ps5	yes	0.166081	0
13@62855017@-	ENSMUSG00000021456	Fbp2	no	0.0839316	0.0980624
13@6549679@+	ENSMUSG00000021193	Pitrm1	no	0.217786	0.116667
13@6597905@-	ENSMUSG00000021196	Pfkp	no	0.395652	0.115832
13@66972525@+	ENSMUSG00000021518	Ptdss1	no	0.350496	0.469804
13@67473127@-	ENSMUSG00000059839	Zfp874b	no	0.137879	0.102147
13@86046657@-	ENSMUSG00000017778	Cox7c	no	0.178905	0.194084
13@86046658@-	ENSMUSG00000017778	Cox7c	no	0.22959	0.204323
13@97172688@+	ENSMUSG00000021666	Gfm2	no	0.151483	0.159259
13@99954227@-	ENSMUSG00000021646	Mccc2	no	0.111675	0.168079
14@118148283@+	ENSMUSG00000022131	Gpr180	no	0.235479	0.0147059
14@16365378@+	ENSMUSG00000017485	Top2b	no	0.0964583	0.0826446
14@18037604@+	ENSMUSG00000021779	Thrb	no	0.212584	0.186407
14@20324384@-	ENSMUSG00000021810	Ecd	no	0.117949	0.03125
14@21008946@+	ENSMUSG00000021823	Vcl	yes	0.135298	0
14@21053774@+	ENSMUSG00000039197	Adk	no	0.143728	0.138072
14@21848636@-	ENSMUSG00000021773	Comtd1	NA	0.0971743	0
14@29022213@+	ENSMUSG00000045776	Lrtm1	no	0.332187	0.304113
14@29973423@+	ENSMUSG00000042682	Selenok	yes	0.140877	0
14@46845942@+	ENSMUSG00000055128	Cgrrf1	no	0.259083	0.251815
14@54958631@-	ENSMUSG00000040752	Myh6	no	0.139208	0.0861113
14@54974032@+	ENSMUSG00000097652	Mhrt	no	0.140784	0.180233
14@59547728@+	ENSMUSG00000021981	Cab39l	yes	0.0834655	0
14@75845327@+	ENSMUSG00000060126	Tpt1	no	0.34914	0.253077
14@76110692@-	ENSMUSG00000022008	Gpalpp1	NA	0.116317	0
14@79180846@+	ENSMUSG00000058997	Vwa8	no	0.362689	0.380512
14@8090375@+	ENSMUSG00000023156	Rpp14	no	0.100154	0.262069
15@102149253@+	ENSMUSG00000023046	Igfbp6	yes	0.4756	0.0047619
15@51790106@-	ENSMUSG00000022312	Eif3h	no	0.220994	0.164475
15@58936366@+	ENSMUSG00000022354	Ndufb9	no	0.123196	0.0789348
15@66577691@+	ENSMUSG00000072501	Phf20l1	no	0.301435	0.0357143
15@75664135@-	ENSMUSG00000000934	Top1mt	no	0.165839	0.0862069
15@75669289@-	ENSMUSG00000000934	Top1mt	NA	0.285256	NA
15@78410233@+	ENSMUSG00000071711	Mpst	no	0.0901668	0.143595
15@8092493@-	ENSMUSG00000039828	Wdr70	yes	0.159335	0
15@81914664@+	ENSMUSG00000022477	Aco2	no	0.113149	0.163427
15@84960566@-	ENSMUSG00000036046	5031439G07Rik	no	0.10042	0.104839
15@86496860@+	ENSMUSG00000051864	Tbc1d22a	NA	0.325595	NA
15@86497437@+	ENSMUSG00000051864	Tbc1d22a	no	0.142781	0.0557143
15@88863240@+	ENSMUSG00000035828	Pim3	no	0.111093	0.119561
15@89161038@-	ENSMUSG00000036606	Plxnb2	yes	0.0927199	0.00837989
15@89369453@+	ENSMUSG00000008690	Ncaph2	no	0.132396	0.0506329
15@93398217@-	ENSMUSG00000022635	Zcrb1	no	0.142771	0.161207
15@98132086@+	ENSMUSG00000033065	Pfkm	no	0.114661	0.129452
16@14299823@-	ENSMUSG00000022677	Fopnl	no	0.134524	0.0121951
16@16267260@+	ENSMUSG00000041957	Pkp2	no	0.177611	0.387671
16@17841431@-	ENSMUSG00000003166	Dgcr2	no	0.257647	0.1
16@20701430@+	ENSMUSG00000050821	Fam131a	no	0.191667	0.0227273
16@20701948@+	ENSMUSG00000050821	Fam131a	no	0.494984	0.732237
16@31050751@-	ENSMUSG00000047434	Xxylt1	no	0.320344	0.2
16@35156983@+	ENSMUSG00000022840	Adcy5	no	0.366071	0.216667
16@35156984@+	ENSMUSG00000022840	Adcy5	no	0.360627	0.40678
17@12683194@-	ENSMUSG00000023830	Igf2r	no	0.149554	0.252232
17@12683195@-	ENSMUSG00000023830	Igf2r	no	0.230338	0.342432
17@25234671@-	ENSMUSG00000035521	Gnptg	yes	0.151102	0.00515464
17@25234673@-	ENSMUSG00000035521	Gnptg	no	0.424902	0.146327
17@25839036@-	ENSMUSG00000025733	Rhot2	no	0.170192	0.232679
17@25840272@-	ENSMUSG00000093593	Gm20683	no	0.226718	0.0998528
17@26213359@-	ENSMUSG00000024187	Fam234a	no	0.0944293	0.0219298
17@27020926@-	ENSMUSG00000057789	Bak1	NA	0.322222	0
17@27029578@+	ENSMUSG00000117819	Gm50253	no	0.355942	0.025
17@27122790@-	ENSMUSG00000024208	Uqcc2	no	0.326142	0.231096
17@27752707@-	ENSMUSG00000056692	Ilrun	no	0.0587197	0.0747542
17@29251171@-	ENSMUSG00000024007	Ppil1	no	0.161764	0.075
17@29302557@+	ENSMUSG00000052712	BC004004	no	0.190462	0.183229
17@33747349@-	ENSMUSG00000077450	Rab11b	yes	0.157336	0
17@33928691@+	ENSMUSG00000024308	Tapbp	no	0.386364	0.123306
17@33928697@+	ENSMUSG00000024308	Tapbp	no	0.402116	0.125831
17@33928845@+	ENSMUSG00000024308	Tapbp	no	0.143966	0.120536
17@47378349@+	ENSMUSG00000034729	Mrps10	no	0.158051	0.27162
17@56112319@-	ENSMUSG00000011305	Plin5	no	0.0661564	0.0853705
17@56607707@-	ENSMUSG00000049760	Micos13	no	0.0949201	0.0391988
17@56620269@-	ENSMUSG00000041168	Lonp1	no	0.150813	0.142982
17@56711413@+	ENSMUSG00000002372	Ranbp3	no	0.192308	0.277929
17@56751789@-	ENSMUSG00000039481	Nrtn	no	0.241614	0.233792
17@6948404@-	ENSMUSG00000023806	Rsph3b	no	0.0793342	0.182011
17@71036418@+	ENSMUSG00000024049	Myom1	yes	0.098022	0
17@71061134@+	ENSMUSG00000024049	Myom1	no	0.126832	0.0525482
17@78199724@-	ENSMUSG00000117648	Gm32282	no	0.0772635	0.0871212
17@7946068@+	ENSMUSG00000073471	Rsph3a	no	0.516453	0.452978
17@83502289@-	ENSMUSG00000024248	Cox7a2l	no	0.0960973	0.0955124
18@35830163@+	ENSMUSG00000046668	Cxxc5	NA	0.131054	0
18@38258109@+	ENSMUSG00000024442	Dele1	no	0.147554	0.139923
18@4649404@+	ENSMUSG00000033960	Jcad	no	0.132075	0.03125
18@60776976@+	ENSMUSG00000024608	Rps14	no	0.107921	0.131114
18@60777849@+	ENSMUSG00000024608	Rps14	no	0.106024	0.106325
18@61129085@+	ENSMUSG00000024621	Csf1r	yes	0.416589	0
18@75018903@+	ENSMUSG00000035765	Dym	no	0.159306	0.152293
18@7869434@+	ENSMUSG00000024283	Wac	no	0.597841	0.499499
19@24683562@-	ENSMUSG00000041731	Pgm5	no	0.338787	0.502775
19@24834750@-	ENSMUSG00000041731	Pgm5	yes	0.0818753	0
19@4003790@+	ENSMUSG00000024869	Gm49405	no	0.106859	0.0314239
19@4006177@+	ENSMUSG00000024871	Doc2g	no	0.0796905	0.115554
19@4126018@+	ENSMUSG00000024845	Tmem134	no	0.104217	0.0133333
19@4287567@-	ENSMUSG00000024858	Grk2	no	0.0691199	0.117312
19@4825583@-	ENSMUSG00000034108	Ccs	no	0.398411	0.215278
19@5364956@-	ENSMUSG00000024844	Banf1	no	0.105366	0.0125
19@5647583@+	ENSMUSG00000024927	Rela	no	0.233437	0.311404
19@6070578@-	ENSMUSG00000024797	Vps51	NA	0.194444	0
19@61094809@+	ENSMUSG00000003228	Grk5	no	0.273946	0.105263
19@6939039@-	ENSMUSG00000024958	Gpr137	no	0.2675	0.507937
19@7057066@+	ENSMUSG00000036278	Macrod1	no	0.43	0.512295
19@9116527@-	ENSMUSG00000024654	Asrgl1	no	0.219806	0.0326797
1@119837159@-	ENSMUSG00000026384	Ptpn4	no	0.852941	0.631579
1@121319748@-	ENSMUSG00000003721	Insig2	no	0.0733472	0.05
1@133272411@+	ENSMUSG00000041757	Plekha6	no	0.233841	0.0219298
1@134425997@+	ENSMUSG00000026457	Adipor1	no	0.10569	0.136815
1@160199651@+	ENSMUSG00000058267	Mrps14	no	0.211494	0.357761
1@171238779@-	ENSMUSG00000013593	Ndufs2	no	0.158775	0.225878
1@189896676@-	ENSMUSG00000026603	Smyd2	no	0.34276	0.313235
1@191352262@-	ENSMUSG00000026626	Ppp2r5a	no	0.0965254	0.0648148
1@36698469@-	ENSMUSG00000037351	Actr1b	no	0.118943	0.09282
1@43098833@+	ENSMUSG00000010290	AI597479	no	0.0892479	0.0598291
1@53348019@-	ENSMUSG00000099913	Gm28551	no	0.14159	0.0911688
1@53348190@-	ENSMUSG00000099913	Gm28551	no	0.12037	0.143593
1@75367203@+	ENSMUSG00000026208	Des	no	0.220697	0.229236
1@75367402@+	ENSMUSG00000026208	Des	no	0.200626	0.214429
1@91931261@-	ENSMUSG00000026313	Hdac4	NA	0.426923	0
1@92469865@-	ENSMUSG00000026260	Ndufa10	no	0.441116	0.321541
2@101586456@-	ENSMUSG00000027165	B230118H07Rik	no	0.168079	0.391167
2@103769501@-	ENSMUSG00000027184	Caprin1	no	0.113257	0.12882
2@122264957@+	ENSMUSG00000027227	Sord	no	0.355519	0.214286
2@130280957@-	ENSMUSG00000027406	Idh3b	no	0.209491	0.293306
2@130283941@-	ENSMUSG00000027406	Idh3b	no	0.0956849	0.127397
2@131178830@-	ENSMUSG00000068267	Cenpb	no	0.208035	0.240422
2@158120262@-	ENSMUSG00000037820	Tgm2	yes	0.075844	0
2@164464654@+	ENSMUSG00000045503	Sys1	no	0.232673	0.0914519
2@164830770@-	ENSMUSG00000039873	Neurl2	no	0.339345	0.1
2@168766921@+	ENSMUSG00000085322	Gm14261	no	0.119856	0.261688
2@173778858@+	ENSMUSG00000054455	Vapb	no	0.0971215	0.105776
2@174121532@+	ENSMUSG00000039263	Npepl1	no	0.136974	0.167083
2@180180746@-	ENSMUSG00000015647	Lama5	yes	0.222222	0
2@180257803@+	ENSMUSG00000039001	Rps21	no	0.107006	0.105888
2@25620482@-	ENSMUSG00000026939	Tmem141	no	0.135475	0.0416667
2@25621759@-	ENSMUSG00000026939	Tmem141	no	0.223422	0.339489
2@26137718@-	ENSMUSG00000087679	Tmem250-ps	no	0.17517	0.0711788
2@26137726@-	ENSMUSG00000087679	Tmem250-ps	yes	0.203405	0
2@26385837@-	ENSMUSG00000026927	Entr1	NA	0.206357	0
2@26920697@-	ENSMUSG00000014867	Surf4	no	0.307323	0.271739
2@29843527@+	ENSMUSG00000069020	Urm1	no	0.12459	0.0319149
2@30350677@-	ENSMUSG00000026860	Sh3glb2	no	0.064566	0.0938348
2@32634018@+	ENSMUSG00000026817	Ak1	no	0.0787502	0.0630899
2@35315822@-	ENSMUSG00000026880	Stom	no	0.084154	0.0561798
2@4928741@+	ENSMUSG00000026664	Phyh	yes	0.306657	0
2@5021063@-	ENSMUSG00000026672	Optn	NA	0.117788	0.010989
2@5021066@-	ENSMUSG00000026672	Optn	NA	0.123294	NA
2@59344982@+	ENSMUSG00000026991	Pkp4	no	0.247101	0.0454182
2@73212869@-	ENSMUSG00000027108	Ola1	no	0.159774	0.0480769
2@74859414@+	ENSMUSG00000027099	Mtx2	no	0.274713	0.191602
3@105955898@-	ENSMUSG00000000563	Atp5pb	no	0.0865288	0.0799343
3@106575099@+	ENSMUSG00000027900	Dram2	no	0.12619	0.111111
3@106575103@+	ENSMUSG00000027900	Dram2	NA	0.190126	0
3@108554566@-	ENSMUSG00000088185	Scarna2	no	0.257046	0.232423
3@115887973@-	ENSMUSG00000054426	A930005H10Rik	no	0.503722	0.139727
3@129890411@+	ENSMUSG00000027999	Pla2g12a	no	0.109299	0.0757479
3@130729132@-	ENSMUSG00000062006	Rpl34	no	0.263721	0.264396
3@19674368@+	ENSMUSG00000060913	Trim55	no	0.161099	0.215476
3@20150983@-	ENSMUSG00000019528	Gyg	no	0.165535	0.0298507
3@33800304@+	ENSMUSG00000027677	Ttc14	no	0.2059	0.188018
3@35959512@-	ENSMUSG00000027709	Mccc1	no	0.588462	0.6
3@65553873@+	ENSMUSG00000034640	Tiparp	no	0.0833333	0.121429
3@87914991@+	ENSMUSG00000004897	Hdgf	no	0.294872	0.211957
3@88353046@+	ENSMUSG00000001415	Smg5	no	0.162524	0.0606061
3@90052960@+	ENSMUSG00000118504	4933434E20Rik	no	0.0951359	0.117221
3@90100580@+	ENSMUSG00000027940	Tpm3	no	0.126735	0.0384615
3@90251701@+	ENSMUSG00000052310	Slc39a1	no	0.471739	0.141915
3@95629739@+	ENSMUSG00000038619	Ensa	no	0.0897747	0.102968
3@96528819@+	ENSMUSG00000038403	Hjv	no	0.194676	0.189593
3@97743184@-	ENSMUSG00000038170	Pde4dip	no	0.119253	0.139375
4@108848227@+	ENSMUSG00000073775	Kti12	no	0.0916048	0.0636283
4@115788331@+	ENSMUSG00000028710	Atpaf1	yes	0.0943215	0
4@118486471@-	ENSMUSG00000033191	Tie1	yes	0.122768	0
4@123283414@+	ENSMUSG00000011257	Pabpc4	yes	0.0818713	0
4@123283491@+	ENSMUSG00000011257	Pabpc4	no	0.751956	0.862069
4@124849719@-	ENSMUSG00000078570	1110065P20Rik	no	0.104518	0.141767
4@129848388@+	ENSMUSG00000028788	Ptp4a2	no	0.117048	0.147996
4@130936062@+	ENSMUSG00000028581	Laptm5	yes	0.15	0
4@134898006@-	ENSMUSG00000028822	Tmem50a	no	0.133588	0.100139
4@136253785@+	ENSMUSG00000001604	Tcea3	no	0.138213	0.109152
4@138434815@+	ENSMUSG00000041241	Mul1	no	0.0728022	0.0467868
4@139310863@+	ENSMUSG00000028743	Akr7a5	no	0.0895511	0.109848
4@139648956@+	ENSMUSG00000028737	Aldh4a1	no	0.6	0.54393
4@140979035@+	ENSMUSG00000009863	Sdhb	no	0.160664	0.156939
4@141424952@+	ENSMUSG00000006221	Hspb7	no	0.206149	0.0400115
4@147880008@-	ENSMUSG00000029020	Mfn2	no	0.297494	0.475279
4@147887416@-	ENSMUSG00000029020	Mfn2	no	0.104578	0.09146
4@148436102@-	ENSMUSG00000047719	Ubiad1	NA	0.164835	0
4@148580474@+	ENSMUSG00000017264	Exosc10	no	0.0800495	0.102614
4@152329337@+	ENSMUSG00000028936	Rpl22	no	0.0986446	0.075
4@155964768@+	ENSMUSG00000023571	C1qtnf12	no	0.330359	0.285714
4@15918871@-	ENSMUSG00000028223	Decr1	no	0.266502	0.0736166
4@40948088@-	ENSMUSG00000028416	Bag1	no	0.0901411	0.0960413
4@41719839@-	ENSMUSG00000028447	Dctn3	no	0.129175	0.0848996
4@43495356@+	ENSMUSG00000028461	Ccdc107	no	0.517998	0.564656
4@45398952@-	ENSMUSG00000045973	Slc25a51	no	0.272021	0.184172
4@45802898@+	ENSMUSG00000035561	Aldh1b1	NA	0.22807	0
4@46115248@+	ENSMUSG00000028328	Tmod1	no	0.138129	0.157628
4@86918082@+	ENSMUSG00000038007	Acer2	NA	0.191964	0
5@100655056@-	ENSMUSG00000029319	Coq2	no	0.0913439	0.0292208
5@100655159@-	ENSMUSG00000029319	Coq2	no	0.11759	0.0958272
5@107289311@-	ENSMUSG00000029287	Tgfbr3	NA	0.135135	0.0126582
5@108107011@+	ENSMUSG00000029267	Mtf2	yes	0.118723	0.00934579
5@110785044@-	ENSMUSG00000029512	Ulk1	no	0.0643728	0.0755578
5@112248284@-	ENSMUSG00000066975	Cryba4	no	0.108003	0.195804
5@115246000@-	ENSMUSG00000041740	Rnf10	no	0.0926366	0.0954909
5@115296108@+	ENSMUSG00000041733	Coq5	no	0.132495	0.064843
5@115560981@+	ENSMUSG00000067274	Rplp0	no	0.180038	0.18192
5@117283365@-	ENSMUSG00000032959	Pebp1	no	0.142698	0.204948
5@121494239@+	ENSMUSG00000029452	Tmem116	no	0.416842	0.154762
5@122459553@-	ENSMUSG00000029467	Atp2a2	no	0.118794	0.198969
5@124549435@+	ENSMUSG00000029390	Tmed2	no	0.354286	0.0363636
5@136250590@-	ENSMUSG00000029705	Cux1	yes	0.143408	0
5@146948843@+	ENSMUSG00000016503	Gtf3a	no	0.144724	0.242391
5@147111011@+	ENSMUSG00000029642	Polr1d	no	0.0776334	0.0784967
5@24442006@-	ENSMUSG00000028959	Fastk	no	0.0624486	0.176395
5@24445076@-	ENSMUSG00000028959	Fastk	no	0.509904	0.10084
5@24445077@-	ENSMUSG00000028959	Fastk	no	0.485846	0.111111
5@24533036@-	ENSMUSG00000038204	Asb10	no	0.0880927	0.0194175
5@30119729@-	ENSMUSG00000025745	Hadha	no	0.163248	0.187437
5@30955279@-	ENSMUSG00000045302	Preb	no	0.197046	0.0588235
5@33983874@+	ENSMUSG00000070858	Gm1673	no	0.0605114	0.215409
5@34632018@+	ENSMUSG00000029106	Add1	no	0.101145	0.0746269
5@72316376@-	ENSMUSG00000005220	Corin	no	0.667179	0.566692
5@72353951@-	ENSMUSG00000005220	Corin	yes	0.221833	0.00666667
5@88675953@-	ENSMUSG00000044221	Grsf1	no	0.126117	0.18095
6@113492889@+	ENSMUSG00000030284	Creld1	no	0.212506	0.203527
6@113531530@-	ENSMUSG00000030286	Emc3	no	0.392142	0.544737
6@122529120@+	ENSMUSG00000030116	Mfap5	no	0.550633	0.184211
6@124712754@+	ENSMUSG00000004264	Phb2	no	0.149013	0.288952
6@125667483@+	ENSMUSG00000001930	Vwf	no	0.142479	0.282181
6@131370354@-	ENSMUSG00000030189	Ybx3	no	0.0816225	0.105897
6@131388097@-	ENSMUSG00000030189	Ybx3	no	0.0724831	0.150935
6@131388170@-	ENSMUSG00000030189	Ybx3	no	0.425575	0.485084
6@148181439@-	ENSMUSG00000030304	Ergic2	no	0.123016	0.202509
6@29164588@-	ENSMUSG00000029701	Rbm28	no	0.080289	0.284722
6@29375706@+	ENSMUSG00000029767	Calu	no	0.226326	0.122082
6@34504371@+	ENSMUSG00000038871	Bpgm	no	0.305703	0.267496
6@48620228@+	ENSMUSG00000007216	Zfp775	NA	0.277381	0
6@57507861@-	ENSMUSG00000037826	Ppm1k	no	0.123827	0.0560797
6@71846361@+	ENSMUSG00000052337	Immt	no	0.149818	0.190109
6@83119615@-	ENSMUSG00000030035	Wbp1	yes	0.139423	0
6@88503789@-	ENSMUSG00000030082	Sec61a1	no	0.213333	0.276005
6@91268545@+	ENSMUSG00000064080	Fbln2	no	0.345165	0.0943548
7@101779284@+	ENSMUSG00000001829	Clpb	no	0.179688	0.1143
7@105743935@-	ENSMUSG00000043866	Taf10	no	0.488462	0.342917
7@126487461@+	ENSMUSG00000073838	Tufm	yes	0.228632	0
7@127192137@-	ENSMUSG00000042502	Cd2bp2	no	0.117647	0.296784
7@127912644@+	ENSMUSG00000030801	Kat8	NA	0.153892	0
7@130936384@+	ENSMUSG00000006205	Htra1	no	0.171355	0.210893
7@132044027@-	ENSMUSG00000030862	Cpxm2	no	0.357143	0.222527
7@139578987@+	ENSMUSG00000025477	Inpp5a	no	0.177383	0.133986
7@140899070@-	ENSMUSG00000025488	Cox8b	no	0.429417	0.398032
7@143067627@+	ENSMUSG00000037706	Cd81	no	0.135232	0.14307
7@144436300@-	ENSMUSG00000031078	Cttn	yes	0.148218	0
7@19092214@+	ENSMUSG00000030409	Dmpk	no	0.272858	0.143284
7@19296085@+	ENSMUSG00000030401	Rtn2	no	0.198872	0.166254
7@24500002@+	ENSMUSG00000054793	Cadm4	yes	0.080872	0
7@25630205@-	ENSMUSG00000060376	Bckdha	no	0.094898	0.0575569
7@25686401@+	ENSMUSG00000063439	B9d2	no	0.13291	0.0285714
7@27580545@+	ENSMUSG00000049643	2310022A10Rik	yes	0.191582	0
7@27638413@+	ENSMUSG00000004056	Akt2	no	0.411162	0.342996
7@28785405@+	ENSMUSG00000015149	Sirt2	no	0.07901	0.0565343
7@29247435@+	ENSMUSG00000030588	Yif1b	no	0.134289	0.0215054
7@30313964@+	ENSMUSG00000042831	Alkbh6	no	0.362798	0.047619
7@3706703@+	ENSMUSG00000006333	Rps9	no	0.196396	0.204844
7@44551766@-	ENSMUSG00000060601	Nr1h2	no	0.156885	0.0584416
7@44854958@+	ENSMUSG00000011096	Akt1s1	no	0.148515	0.252915
7@44896629@+	ENSMUSG00000011658	Fuz	yes	0.100932	0
7@4514375@-	ENSMUSG00000064179	Tnnt1	NA	0.103824	0
7@45317068@-	ENSMUSG00000038260	Trpm4	no	0.125244	0.05
7@45382267@-	ENSMUSG00000063511	Snrnp70	no	0.288291	0.23775
7@46057084@+	ENSMUSG00000030835	Nomo1	no	0.0791604	0.073952
7@46068765@+	ENSMUSG00000030835	Nomo1	no	0.51836	0.597297
7@46106983@-	ENSMUSG00000040136	Abcc8	no	0.38961	0.24375
7@66049883@+	ENSMUSG00000030513	Pcsk6	NA	0.198643	0
7@80232513@-	ENSMUSG00000030538	Cib1	no	0.116747	0.0222672
7@81783092@-	ENSMUSG00000025102	3110040N11Rik	yes	0.134636	0.00228311
7@90457138@-	ENSMUSG00000030615	Tmem126a	no	0.22962	0.322606
7@98717700@+	ENSMUSG00000030753	Thap12	no	0.300645	0.515231
8@107150750@+	ENSMUSG00000031924	Cyb5b	no	0.0897902	0.061382
8@107581203@-	ENSMUSG00000039067	Psmd7	no	0.0925336	0.103167
8@111156493@-	ENSMUSG00000003316	Glg1	no	0.192207	0.156085
8@111622094@+	ENSMUSG00000033545	Znrf1	no	0.908537	0.807143
8@111626757@-	ENSMUSG00000031958	Ldhd	no	0.174641	0.0803537
8@111997581@-	ENSMUSG00000031948	Kars	no	0.0920034	0.0473616
8@11805251@+	ENSMUSG00000031511	Arhgef7	yes	0.20338	0
8@118675079@+	ENSMUSG00000031841	Cdh13	no	0.29375	0.104663
8@119809704@-	ENSMUSG00000031827	Cotl1	no	0.174296	0.0344828
8@122025795@+	ENSMUSG00000025316	Banp	no	0.592246	0.0681818
8@122466976@-	ENSMUSG00000014470	Rnf166	no	0.403654	0.348344
8@122897380@-	ENSMUSG00000035569	Ankrd11	no	0.174879	0.0852389
8@123094568@+	ENSMUSG00000000738	Spg7	no	0.263682	0.356493
8@123207502@-	ENSMUSG00000000743	Chmp1a	no	0.11121	0.0804556
8@123213182@+	ENSMUSG00000048478	Spata33	no	0.11679	0.0176991
8@123489842@+	ENSMUSG00000031967	Afg3l1	no	0.172619	0.405184
8@123494919@+	ENSMUSG00000031967	Afg3l1	no	0.482143	0.209402
8@123501322@+	ENSMUSG00000031967	Afg3l1	no	0.474919	0.594608
8@123501323@+	ENSMUSG00000031967	Afg3l1	no	0.151491	0.15123
8@123503351@+	ENSMUSG00000031967	Afg3l1	no	0.149468	0.0333333
8@124636478@-	ENSMUSG00000031983	2310022B05Rik	no	0.175385	0.35119
8@124948851@-	ENSMUSG00000031987	Egln1	no	0.111818	0.176183
8@15070681@+	ENSMUSG00000031461	Myom2	no	0.126979	0.0982216
8@22202336@+	ENSMUSG00000031479	Vps36	no	0.176282	0.0434783
8@25158649@-	ENSMUSG00000065954	Tacc1	no	0.809524	0.363636
8@27275242@+	ENSMUSG00000031490	Eif4ebp1	no	0.185838	0.182945
8@46209134@-	ENSMUSG00000031633	Slc25a4	no	0.388925	0.43439
8@47828373@-	ENSMUSG00000031563	Wwc2	no	0.211542	0.175
8@71367340@+	ENSMUSG00000002395	Use1	no	0.0929797	0.119075
8@71367839@+	ENSMUSG00000002395	Use1	no	0.129684	0.153879
8@71369173@+	ENSMUSG00000002395	Use1	no	0.46414	0.467467
8@71592353@+	ENSMUSG00000031807	Pgls	no	0.11757	0.102697
8@72483202@-	ENSMUSG00000019731	Slc35e1	no	0.208614	0.232143
8@84011503@-	ENSMUSG00000074217	Misp3	no	0.105556	0.0877976
8@84838072@-	ENSMUSG00000003813	Rad23a	no	0.0973769	0.176075
8@95808714@-	ENSMUSG00000110489	Gm31659	no	0.132275	0.146202
8@95865004@-	ENSMUSG00000031672	Got2	no	0.42369	0.537327
9@103188905@-	ENSMUSG00000032553	Srprb	no	0.103185	0.0908319
9@106199111@-	ENSMUSG00000020253	Ppm1m	NA	0.25	0
9@106484232@+	ENSMUSG00000041506	Rrp9	yes	0.123784	0.00625
9@114390233@-	ENSMUSG00000032431	Crtap	no	0.0935977	0.212516
9@119925427@+	ENSMUSG00000032512	Wdr48	no	0.372309	0.229007
9@122168628@+	ENSMUSG00000038145	Snrk	no	0.264167	0.120046
9@122826853@+	ENSMUSG00000046603	Tcaim	no	0.20177	0.0460862
9@123480468@+	ENSMUSG00000025239	Limd1	yes	0.197279	0
9@21988266@-	ENSMUSG00000040146	Rgl3	NA	0.245098	0.0188679
9@35186812@-	ENSMUSG00000032041	Tirap	NA	0.120048	0
9@44093970@+	ENSMUSG00000032010	Usp2	no	0.10084	0.0902271
9@50596625@-	ENSMUSG00000000171	Sdhd	no	0.205824	0.172971
9@53667154@-	ENSMUSG00000032030	Cul5	no	0.291667	0.392045
9@65074531@+	ENSMUSG00000032393	Dpp8	no	0.374844	0.222464
9@65659482@+	ENSMUSG00000032387	Rbpms2	no	0.227239	0.0555556
9@66093298@-	ENSMUSG00000032382	Snx1	no	0.0973382	0.131345
9@70088809@-	ENSMUSG00000032224	Fam81a	yes	0.233902	0
9@8004320@-	ENSMUSG00000053110	Yap1	no	0.226654	0.274533
X@100503148@+	ENSMUSG00000031221	Igbp1	no	0.0653581	0.0789742
X@20855476@+	ENSMUSG00000001127	Araf	no	0.207143	0.109589

## Sheet: small_intestine
V1	Geneid	genename	WT2_2_nonCR	NSUN6_dependent	average_wt	average_ko
10@117287968@-	ENSMUSG00000069515	Lyz1	0.00118	no	0.151155	0.14921
10@42183767@-	ENSMUSG00000048756	Foxo3	0.00125	no	0.138937	0.0424448
10@52418019@+	ENSMUSG00000023068	Nus1	0.00105	no	0.198246	0.0892857
10@79894930@-	ENSMUSG00000013833	Med16	0.01815	no	0.219554	0.0543328
10@80829104@+	ENSMUSG00000035242	Oaz1	0.00096	no	0.184323	0.269258
11@101027288@+	ENSMUSG00000019302	Atp6v0a1	0.00319	no	0.166061	0.107869
11@105968158@+	ENSMUSG00000020681	Ace	0.00092	no	0.104556	0.0640641
11@105989630@+	ENSMUSG00000020681	Ace	0.00092	no	0.0742493	0.108372
11@117076837@+	ENSMUSG00000086859	Snhg20	0.00063	no	0.223485	0.0504202
11@118301820@-	ENSMUSG00000017466	Timp2	0.00116	no	0.0984848	0.0662983
11@119899079@+	ENSMUSG00000025583	Rptor	0.00075	no	0.195548	0.186364
11@3917356@-	ENSMUSG00000020432	Tcn2	0.00116	no	0.0911897	0.0659179
11@62527502@-	ENSMUSG00000018509	Cenpv	0.00104	no	0.0966085	0.138997
11@62604665@+	ENSMUSG00000086841	2410006H16Rik	0.00106	no	0.0802259	0.0362105
11@70216879@-	ENSMUSG00000044367	Slc16a13	0.00162	no	0.139959	0.434286
11@75577350@+	ENSMUSG00000038178	Slc43a2	0.0011	no	0.181977	0.223483
11@77508281@-	ENSMUSG00000044328	Trp53i13	0.0009	no	0.126762	0.0374522
11@97781822@-	ENSMUSG00000071415	Rpl23	0.00187	no	0.109091	0.109626
11@98718053@-	ENSMUSG00000017210	Med24	0.00046	no	0.160714	0.0769231
11@98832478@+	ENSMUSG00000078676	Casc3	0.00186	no	0.0831915	0.128713
12@112820577@-	ENSMUSG00000047832	Cdca4	0.00288	no	0.226101	0.192922
13@17695715@+	ENSMUSG00000012429	Mplkip	0.00176	NA	0.0860806	0
13@66972525@+	ENSMUSG00000021518	Ptdss1	0.00087	no	0.0935427	0.128128
13@99954227@-	ENSMUSG00000021646	Mccc2	0.00335	no	0.0779762	0.0869565
14@40907000@-	ENSMUSG00000037824	Tspan14	0.00214	yes	0.0912698	0
14@40907001@-	ENSMUSG00000037824	Tspan14	0.00214	yes	0.0892241	0
14@66110240@-	ENSMUSG00000022040	Ephx2	0.00042	yes	0.0966897	0
14@8090375@+	ENSMUSG00000023156	Rpp14	0.00065	no	0.0904018	0.0211268
15@102149253@+	ENSMUSG00000023046	Igfbp6	0.00255	yes	0.470579	0.00502513
15@102280766@+	ENSMUSG00000045665	Mfsd5	0.00045	NA	0.131226	0.0103093
15@53068526@-	ENSMUSG00000061731	Ext1	0.0011	no	0.199301	0.0856538
15@80160366@+	ENSMUSG00000022414	Tab1	0.00035	NA	0.180653	0
15@81010267@+	ENSMUSG00000042303	Sgsm3	0.00075	no	0.0955556	0.0714286
15@81704604@-	ENSMUSG00000022391	Rangap1	0.00086	no	0.128652	0.0427019
15@81704610@-	ENSMUSG00000022391	Rangap1	0.00086	yes	0.0873563	0.00309598
15@88863240@+	ENSMUSG00000035828	Pim3	0.0014	no	0.145833	0.0904762
15@89288560@-	ENSMUSG00000036529	Sbf1	0.00259	yes	0.105597	0
15@98834343@-	ENSMUSG00000048154	Kmt2d	0.00086	no	0.19375	0.0625
16@10528144@+	ENSMUSG00000022504	Ciita	0.00523	no	0.170045	0.0760633
16@10528157@+	ENSMUSG00000022504	Ciita	0.00523	no	0.12603	0.115987
16@20692714@+	ENSMUSG00000045983	Eif4g1	0.00119	yes	0.100962	0
17@25234673@-	ENSMUSG00000035521	Gnptg	0.0009	no	0.0889401	0.0201729
17@25753392@-	ENSMUSG00000063011	Msln	0.00034	no	0.151923	0.0434783
17@32930642@-	ENSMUSG00000024055	Cyp4f13	0.00026	NA	0.131766	0
17@33928691@+	ENSMUSG00000024308	Tapbp	0.00904	no	0.195591	0.168337
17@33928697@+	ENSMUSG00000024308	Tapbp	0.00904	no	0.189659	0.165116
17@47378349@+	ENSMUSG00000034729	Mrps10	0.0006	no	0.0925665	0.0433168
17@57246768@-	ENSMUSG00000005823	Gpr108	0.00042	no	0.105169	0.137931
18@20604312@+	ENSMUSG00000044393	Dsg2	0.00412	no	0.12189	0.0471429
18@20604321@+	ENSMUSG00000044393	Dsg2	0.00412	no	0.216158	0.19312
18@32233764@+	ENSMUSG00000024383	Map3k2	0.00026	no	0.0674242	0.392857
18@61129085@+	ENSMUSG00000024621	Csf1r	0.00114	yes	0.25	0
18@82700227@+	ENSMUSG00000118012	Gm46620	0.00031	no	0.0608295	0.0131579
19@24683562@-	ENSMUSG00000041731	Pgm5	0.00065	no	0.142478	0.203642
19@31984645@-	ENSMUSG00000024887	Asah2	0.00057	no	0.144572	0.106154
19@46312826@-	ENSMUSG00000037126	Psd	0.00037	no	0.0997329	0.116237
19@4825583@-	ENSMUSG00000034108	Ccs	0.00079	no	0.067663	0.0680378
19@5647583@+	ENSMUSG00000024927	Rela	0.00172	no	0.240183	0.130523
19@6975368@+	ENSMUSG00000056612	Ppp1r14b	0.0017	yes	0.0832843	0.00853242
19@6975369@+	ENSMUSG00000056612	Ppp1r14b	0.0017	yes	0.0865879	0.00751252
19@6975370@+	ENSMUSG00000056612	Ppp1r14b	0.0017	yes	0.0859823	0.00568182
1@171518214@-	ENSMUSG00000038209	Itln1	0.00148	yes	0.214204	0.000156691
1@190945768@+	ENSMUSG00000026634	Angel2	0.00015	no	0.0782726	0.0191257
1@191352262@-	ENSMUSG00000026626	Ppp2r5a	0.00117	no	0.0794025	0.0934358
2@119238195@+	ENSMUSG00000027315	Spint1	0.00075	no	0.0709629	0.0267176
2@127257739@+	ENSMUSG00000034850	Tmem127	0.00028	NA	0.101316	0
2@136014399@+	ENSMUSG00000039943	Plcb4	0.00106	no	0.181593	0.0416667
2@153768376@+	ENSMUSG00000027479	Mapre1	0.00119	no	0.107377	0.0581584
2@162934825@+	ENSMUSG00000016921	Srsf6	0.00036	no	0.241622	0.297959
2@181306567@-	ENSMUSG00000027581	Stmn3	0.0006	NA	0.151033	0
2@25081906@+	ENSMUSG00000036813	Entpd8	0.00034	no	0.103318	0.0750605
2@26137726@-	ENSMUSG00000087679	Tmem250-ps	0.00051	yes	0.0825321	0
2@91963423@-	ENSMUSG00000040479	Dgkz	0.00035	NA	0.104278	0
3@108554566@-	ENSMUSG00000088185	Scarna2	0.01818	no	0.188766	0.131098
3@130729132@-	ENSMUSG00000062006	Rpl34	0.00186	no	0.140523	0.130566
3@87914991@+	ENSMUSG00000004897	Hdgf	0.00412	no	0.121439	0.2
3@90100573@+	ENSMUSG00000027940	Tpm3	0.00161	no	0.133543	0.0735971
3@90100580@+	ENSMUSG00000027940	Tpm3	0.00161	no	0.191696	0.124376
4@115835140@+	ENSMUSG00000028709	Mob3c	0.00047	yes	0.0683123	0.00561798
4@130253888@-	ENSMUSG00000023232	Serinc2	0.00097	no	0.167439	0.134196
4@134898006@-	ENSMUSG00000028822	Tmem50a	0.00377	no	0.124092	0.12043
4@148952730@+	ENSMUSG00000028977	Casz1	0.00102	NA	0.178947	NA
4@148953345@+	ENSMUSG00000028977	Casz1	0.00102	yes	0.299465	0
4@148953353@+	ENSMUSG00000028977	Casz1	0.00102	no	0.35101	0.037037
4@149328716@-	ENSMUSG00000028960	Ube4b	0.00081	no	0.319646	0.123874
4@155964768@+	ENSMUSG00000023571	C1qtnf12	0.00085	no	0.0558672	0.0400374
4@43495356@+	ENSMUSG00000028461	Ccdc107	0.00246	no	0.163398	0.144381
4@45398952@-	ENSMUSG00000045973	Slc25a51	0.00039	no	0.0738183	0.124141
5@108107011@+	ENSMUSG00000029267	Mtf2	0.00394	no	0.259217	0.120803
5@120533314@+	ENSMUSG00000032754	Slc8b1	0.00686	NA	0.0822581	NA
5@135012409@-	ENSMUSG00000085042	Abhd11os	0.00252	no	0.259995	0.271286
5@146948843@+	ENSMUSG00000016503	Gtf3a	0.00053	no	0.142229	0.0753053
5@30955279@-	ENSMUSG00000045302	Preb	0.00115	no	0.0673741	0.0326593
6@113531530@-	ENSMUSG00000030286	Emc3	0.0014	no	0.14197	0.17381
6@127125293@-	ENSMUSG00000000184	Ccnd2	0.00065	no	0.158419	0.0490196
6@131388170@-	ENSMUSG00000030189	Ybx3	0.00096	no	0.25469	0.251613
6@39117954@-	ENSMUSG00000038507	Parp12	0.00067	no	0.112745	0.136364
6@88503789@-	ENSMUSG00000030082	Sec61a1	0.00172	no	0.220047	0.305013
7@127214673@-	ENSMUSG00000000486	Septin1	0.00086	no	0.314815	0.222222
7@19092214@+	ENSMUSG00000030409	Dmpk	0.00065	no	0.175054	0.201149
7@45382267@-	ENSMUSG00000063511	Snrnp70	0.00184	no	0.240006	0.139006
7@4640174@-	ENSMUSG00000052296	Ppp6r1	0.00577	no	0.269951	0.10842
7@4640175@-	ENSMUSG00000052296	Ppp6r1	0.00577	no	0.301812	0.142353
7@4640176@-	ENSMUSG00000052296	Ppp6r1	0.00577	no	0.330938	0.133793
7@83643763@-	ENSMUSG00000001741	Il16	0.00059	yes	0.0983871	0
8@107150750@+	ENSMUSG00000031924	Cyb5b	0.00099	no	0.0570359	0.0506961
8@111622094@+	ENSMUSG00000033545	Znrf1	0.00121	no	0.75	0.580882
8@119809704@-	ENSMUSG00000031827	Cotl1	0.00148	no	0.101795	0.0866778
8@122025795@+	ENSMUSG00000025316	Banp	0.00043	no	0.0803571	0.208259
8@122417018@+	ENSMUSG00000017478	Zc3h18	0.00019	no	0.077961	0.0909091
8@122466976@-	ENSMUSG00000014470	Rnf166	0.00028	no	0.0992402	0.160318
8@123501322@+	ENSMUSG00000031967	Afg3l1	0.00084	no	0.119971	0.046875
8@27140340@-	ENSMUSG00000031488	Rab11fip1	0.00123	no	0.285451	0.365278
8@71369173@+	ENSMUSG00000002395	Use1	0.00106	no	0.0772624	0.0847809
9@105129651@-	ENSMUSG00000032565	Nudt16	0.0003	yes	0.0933333	0.00847458
9@119925427@+	ENSMUSG00000032512	Wdr48	0.00103	no	0.20584	0.0859903
9@121672415@+	ENSMUSG00000032528	Vipr1	0.00042	no	0.176219	0.1156
9@80310366@+	ENSMUSG00000033577	Myo6	0.0003	no	0.133277	0.211538
X@52365796@-	ENSMUSG00000055653	Gpc3	0.00711	yes	0.12833	0

## Sheet: liver
V1	Geneid	genename	WT5_2_nonCR	NSUN6_dependent	average_wt	average_ko
10@128918284@-	ENSMUSG00000025350	Rdh5	0.00044	no	0.430077	0.0606618
10@23864627@+	ENSMUSG00000020010	Vnn3	0.00092	no	0.252184	0.146782
10@40141992@-	ENSMUSG00000019838	Slc16a10	0.00082	no	0.280142	0.0792308
10@80829104@+	ENSMUSG00000035242	Oaz1	0.00028	no	0.29715	0.27753
10@81565604@+	ENSMUSG00000054452	Tle5	0.00279	no	0.11613	0.10731
10@95824355@-	ENSMUSG00000110353	Gm33543	0.00653	no	0.412461	0.268644
11@114998326@-	ENSMUSG00000044811	Cd300c2	0.00207	no	0.21875	0.172211
11@116078957@-	ENSMUSG00000034341	Wbp2	0.00124	no	0.146026	0.08
11@119899079@+	ENSMUSG00000025583	Rptor	0.0011	no	0.644062	0.412795
11@120006560@+	ENSMUSG00000025372	Baiap2	0.00085	no	0.102078	0.0225184
11@120720719@+	ENSMUSG00000025145	Lrrc45	0.00111	no	0.551282	0.299107
11@3917356@-	ENSMUSG00000020432	Tcn2	0.00077	no	0.16413	0.233927
11@43775970@-	ENSMUSG00000050541	Adra1b	0.00048	no	0.128788	0.23767
11@62527502@-	ENSMUSG00000018509	Cenpv	0.00045	no	0.197353	0.230155
11@75577350@+	ENSMUSG00000038178	Slc43a2	0.00067	no	0.138304	0.047619
11@76233242@-	ENSMUSG00000017286	Glod4	0.00113	no	0.0598633	0.0892096
11@77881074@-	ENSMUSG00000017453	Pipox	0.00038	no	0.108954	0.0253165
11@87987357@-	ENSMUSG00000020483	Dynll2	0.0007	no	0.120259	0.0406732
11@97781822@-	ENSMUSG00000071415	Rpl23	0.0016	no	0.161023	0.237901
11@99041697@+	ENSMUSG00000017493	Igfbp4	0.00079	no	0.11549	0.112066
12@103897070@-	ENSMUSG00000079015	Serpina1c	0.00111	yes	0.104295	0
12@104345380@+	ENSMUSG00000058207	Serpina3k	0.0005	no	0.179504	0.309108
12@112114110@+	ENSMUSG00000037686	Aspg	0.00167	no	0.191571	0.32197
13@34946906@-	ENSMUSG00000021416	Eci3	0.00057	no	0.167943	0.0480952
13@43481070@-	ENSMUSG00000038546	Ranbp9	0.00088	NA	0.681818	NA
13@66972525@+	ENSMUSG00000021518	Ptdss1	0.00017	no	0.163959	0.265732
13@86046657@-	ENSMUSG00000017778	Cox7c	0.00194	no	0.0955654	0.105368
14@118137255@+	ENSMUSG00000022131	Gpr180	0.00121	NA	0.186639	0
14@46845942@+	ENSMUSG00000055128	Cgrrf1	0.00033	no	0.235533	0.160248
14@66110240@-	ENSMUSG00000022040	Ephx2	0.00026	yes	0.0883333	0
14@79065092@+	ENSMUSG00000058997	Vwa8	0.00078	yes	0.302941	0
15@102153267@+	ENSMUSG00000023045	Soat2	0.00032	yes	0.308123	0
15@88863240@+	ENSMUSG00000035828	Pim3	0.00041	no	0.118086	0.0806548
17@25234673@-	ENSMUSG00000035521	Gnptg	0.00139	no	0.223154	0.168418
17@27122790@-	ENSMUSG00000024208	Uqcc2	0.0013	no	0.0705374	0.0743946
17@33928691@+	ENSMUSG00000024308	Tapbp	0.00151	yes	0.110296	0
17@33928697@+	ENSMUSG00000024308	Tapbp	0.00151	no	0.104715	0.0131579
17@34283199@-	ENSMUSG00000036594	H2-Aa	0.0013	yes	0.0830589	0
17@47378349@+	ENSMUSG00000034729	Mrps10	0.0012	no	0.147834	0.0679203
17@56620269@-	ENSMUSG00000041168	Lonp1	0.00049	yes	0.0906915	0.00925926
18@12643916@+	ENSMUSG00000024424	Ttc39c	0.00076	no	0.216289	0.266106
18@61129085@+	ENSMUSG00000024621	Csf1r	0.00074	yes	0.32763	0
18@7869434@+	ENSMUSG00000024283	Wac	0.00331	NA	0.94898	NA
19@5647583@+	ENSMUSG00000024927	Rela	0.00309	no	0.420471	0.369512
19@7057066@+	ENSMUSG00000036278	Macrod1	0.00045	NA	0.47619	NA
1@131816995@+	ENSMUSG00000042251	Pm20d1	0.00143	no	0.703779	0.517033
1@155782612@-	ENSMUSG00000033684	Qsox1	0.00045	no	0.128484	0.135109
1@86605681@+	ENSMUSG00000026240	Cops7b	0.00108	no	0.0908153	0.05
1@92469865@-	ENSMUSG00000026260	Ndufa10	0.00059	no	0.0774326	0.13036
2@10102150@-	ENSMUSG00000037254	Itih2	0.00082	no	0.356442	0.300824
2@155702240@-	ENSMUSG00000038312	Edem2	0.00038	no	0.21088	0.0407576
2@174121532@+	ENSMUSG00000039263	Npepl1	0.00038	no	0.100694	0.0349444
2@35303340@+	ENSMUSG00000026879	Gsn	0.00054	yes	0.176667	0
3@116670944@-	ENSMUSG00000027957	Slc35a3	0.00026	no	0.152433	0.0967125
3@130729132@-	ENSMUSG00000062006	Rpl34	0.00193	no	0.131323	0.211383
3@90100573@+	ENSMUSG00000027940	Tpm3	0.00062	no	0.277778	0.173108
3@90100580@+	ENSMUSG00000027940	Tpm3	0.00062	no	0.168468	0.186813
4@107359682@+	ENSMUSG00000057375	Yipf1	0.00042	no	0.0908497	0.133486
4@134898006@-	ENSMUSG00000028822	Tmem50a	0.00543	no	0.115935	0.13579
4@139648956@+	ENSMUSG00000028737	Aldh4a1	0.00078	no	0.200995	0.213921
4@41190922@+	ENSMUSG00000036241	Ube2r2	0.00041	no	0.127795	0.111258
4@43495356@+	ENSMUSG00000028461	Ccdc107	0.0035	no	0.541832	0.674126
4@45398952@-	ENSMUSG00000045973	Slc25a51	0.00058	no	0.108777	0.177114
5@112309740@+	ENSMUSG00000029344	Tpst2	0.00046	yes	0.116217	0
5@120613270@+	ENSMUSG00000029599	Ddx54	0.00025	NA	0.103343	0
5@146948843@+	ENSMUSG00000016503	Gtf3a	0.001	no	0.170168	0.0465368
5@90472684@+	ENSMUSG00000029368	Alb	0.00131	no	0.14027	0.213525
6@113492889@+	ENSMUSG00000030284	Creld1	0.00095	no	0.10189	0.0716031
6@128496625@-	ENSMUSG00000030359	Pzp	0.00058	no	0.0964426	0.0613553
6@131388170@-	ENSMUSG00000030189	Ybx3	0.00164	no	0.249494	0.0940171
6@85910686@-	ENSMUSG00000057103	Nat8f1	0.0008	no	0.290584	0.225005
6@88503789@-	ENSMUSG00000030082	Sec61a1	0.00153	no	0.431858	0.41027
7@126976639@+	ENSMUSG00000030682	Cdipt	0.0015	NA	0.122653	NA
7@143067627@+	ENSMUSG00000037706	Cd81	0.00103	no	0.0901181	0.101036
7@30945474@-	ENSMUSG00000058239	Usf2	0.00049	yes	0.182692	0
7@35203465@-	ENSMUSG00000001802	Lrp3	0.00095	NA	0.0827778	0
7@45128568@-	ENSMUSG00000074129	Rpl13a	0.00039	no	0.216445	0.0243902
7@45382267@-	ENSMUSG00000063511	Snrnp70	0.00096	no	0.307018	0.0935315
7@4640174@-	ENSMUSG00000052296	Ppp6r1	0.00103	no	0.149168	0.13474
7@4640175@-	ENSMUSG00000052296	Ppp6r1	0.00103	no	0.167762	0.115741
7@4640176@-	ENSMUSG00000052296	Ppp6r1	0.00103	no	0.167117	0.146154
7@6184000@+	ENSMUSG00000044876	Zfp444	0.00089	yes	0.0900538	0
7@66049883@+	ENSMUSG00000030513	Pcsk6	0.00075	yes	0.138108	0
8@107150750@+	ENSMUSG00000031924	Cyb5b	0.00062	no	0.135603	0.0306478
8@111622094@+	ENSMUSG00000033545	Znrf1	0.00109	no	0.421717	0.826389
8@123501322@+	ENSMUSG00000031967	Afg3l1	0.00085	no	0.304947	0.228649
8@25953287@-	ENSMUSG00000037260	Hgsnat	0.00045	yes	0.175546	0
8@27275242@+	ENSMUSG00000031490	Eif4ebp1	0.00053	no	0.078745	0.100437
8@45306063@-	ENSMUSG00000079057	Cyp4v3	0.00057	no	0.17999	0.10768
8@71369173@+	ENSMUSG00000002395	Use1	0.00093	no	0.130166	0.168155
8@71592353@+	ENSMUSG00000031807	Pgls	0.00097	no	0.0630929	0.0464469
8@85521409@+	ENSMUSG00000031700	Gpt2	0.00041	no	0.100862	0.0684029
8@93118320@-	ENSMUSG00000057400	Ces1c	0.00105	no	0.109525	0.145127
8@95865004@-	ENSMUSG00000031672	Got2	0.00022	no	0.0909275	0.0954106
9@106199112@-	ENSMUSG00000020253	Ppm1m	0.00073	NA	0.44697	0
9@21755653@-	ENSMUSG00000074476	Spc24	0.00632	no	0.131234	0.0485714
X@8185557@-	ENSMUSG00000031168	Ebp	0.00102	no	0.149306	0.16294

## Sheet: spleen
V1	Geneid	genename	WT6_2_nonCR	NSUN6_dependent	average_wt	average_ko
10@128365888@-			0.00303	no	0.235965	0.0714286
10@80027605@+	ENSMUSG00000035697	Arhgap45	0.00058	no	0.0969425	0.0676026
11@114998326@-	ENSMUSG00000044811	Cd300c2	0.00239	no	0.270737	0.0771429
11@115500391@-	ENSMUSG00000020737	Jpt1	0.00041	no	0.136601	0.169846
11@119899079@+	ENSMUSG00000025583	Rptor	0.00029	no	0.21875	0.075
11@120720719@+	ENSMUSG00000025145	Lrrc45	0.00076	no	0.201593	0.222222
11@3917356@-	ENSMUSG00000020432	Tcn2	0.00066	no	0.0608908	0.0285714
11@58986405@+			0.00303	no	0.141414	0.0166667
11@62604665@+	ENSMUSG00000086841	2410006H16Rik	0.00065	no	0.0534784	0.114839
11@69588160@+	ENSMUSG00000059552	Trp53	0.00076	no	0.155634	0.0263158
11@75577350@+	ENSMUSG00000038178	Slc43a2	0.00082	no	0.071974	0.0718391
11@76233242@-	ENSMUSG00000017286	Glod4	0.00038	no	0.0572038	0.0150376
11@86815883@-			0.00303	no	0.114342	0.138121
11@97781822@-	ENSMUSG00000071415	Rpl23	0.00162	no	0.108137	0.115818
11@98832478@+	ENSMUSG00000078676	Casc3	0.00062	no	0.140909	0.218519
12@112820577@-	ENSMUSG00000047832	Cdca4	0.00022	no	0.212618	0.181979
12@113359715@-	ENSMUSG00000076615	Ighg3	0.00041	yes	0.162281	0
13@12452273@-			0.00303	no	0.685294	0.919355
13@66972525@+	ENSMUSG00000021518	Ptdss1	0.00021	no	0.0720252	0.172421
13@67473121@-	ENSMUSG00000059839	Zfp874b	0.00534	no	0.0857273	0.025641
13@67473127@-	ENSMUSG00000059839	Zfp874b	0.00534	no	0.0820433	0.027027
14@31186632@-	ENSMUSG00000021910	Nisch	0.00051	no	0.979167	0.950704
14@8090375@+	ENSMUSG00000023156	Rpp14	0.00135	NA	0.0824769	0.0127389
15@58184241@-	ENSMUSG00000022358	Fbxo32	0.0011	NA	0.168939	0
15@63932419@-			0.00303	no	0.225	0.3
15@74956511@+			0.00303	no	0.0928431	0.0693365
15@79534453@-			0.00303	no	0.173339	0.0666021
15@98039321@-	ENSMUSG00000033075	Senp1	0.00047	NA	0.112464	0
16@10528151@+	ENSMUSG00000022504	Ciita	0.00201	no	0.0818192	0.0341037
16@10528157@+	ENSMUSG00000022504	Ciita	0.00201	no	0.107392	0.0572596
16@18222771@-	ENSMUSG00000060166	Zdhhc8	0.00078	NA	0.280952	0
17@22718325@-			0.00303	yes	0.107521	0
17@25839036@-	ENSMUSG00000025733	Rhot2	0.00082	no	0.172203	0.0714286
17@28733584@+			0.00303	no	0.459524	0.333333
17@28733586@+			0.00303	no	0.261641	0.307692
18@32233764@+	ENSMUSG00000024383	Map3k2	0.00111	no	0.177564	0.0121951
18@35736879@-			0.00303	no	0.484416	0.16
18@61129085@+	ENSMUSG00000024621	Csf1r	0.00133	yes	0.364975	0
19@4010408@-			0.00303	no	0.633846	0.375
19@4130854@+			0.00303	no	0.358333	0.489796
19@4825583@-	ENSMUSG00000034108	Ccs	0.00155	no	0.0618056	0.283333
19@5647583@+	ENSMUSG00000024927	Rela	0.00262	no	0.317771	0.175943
1@160223413@-	ENSMUSG00000026721	Rabgap1l	0.00093	no	0.199441	0.0884615
1@189896676@-	ENSMUSG00000026603	Smyd2	0.0014	no	0.575	0.153846
1@191352262@-	ENSMUSG00000026626	Ppp2r5a	0.00061	no	0.0611997	0.0371795
1@79704021@-	ENSMUSG00000073643	Wdfy1	0.00143	no	0.161706	0.0666604
1@79704028@-	ENSMUSG00000073643	Wdfy1	0.00143	no	0.117918	0.0296296
2@122148379@+			0.00303	no	0.193247	0.0956421
2@127436616@-	ENSMUSG00000027371	Fahd2a	0.002	no	0.325455	0.0487805
2@157111020@-			0.00303	no	0.102326	0.142857
2@162934825@+	ENSMUSG00000016921	Srsf6	0.0025	no	0.413055	0.113445
2@30955415@+	ENSMUSG00000026848	Tor1b	0.00029	yes	0.111492	0
2@57367613@+	ENSMUSG00000026827	Gpd2	0.00098	NA	0.200855	0
2@73212869@-	ENSMUSG00000027108	Ola1	0.00082	no	0.077957	0.0230415
3@130729132@-	ENSMUSG00000062006	Rpl34	0.0024	no	0.151037	0.156063
3@65553873@+	ENSMUSG00000034640	Tiparp	0.0014	no	0.161765	0.0333333
3@89402579@-	ENSMUSG00000042642	Flad1	0.00115	no	0.34375	0.333333
3@90100580@+	ENSMUSG00000027940	Tpm3	0.00153	no	0.109181	0.120717
4@123283491@+	ENSMUSG00000011257	Pabpc4	0.00048	no	0.478689	0.215909
4@129848388@+	ENSMUSG00000028788	Ptp4a2	0.00048	no	0.14536	0.0861935
4@134898006@-	ENSMUSG00000028822	Tmem50a	0.00487	no	0.13968	0.0594129
4@143981399@-			0.00303	no	0.756629	0.857215
4@155964768@+	ENSMUSG00000023571	C1qtnf12	0.00129	no	0.378106	0.286225
4@156203649@+	ENSMUSG00000078349	AW011738	0.00047	no	0.0833333	0.162919
4@45398952@-	ENSMUSG00000045973	Slc25a51	0.00023	no	0.114248	0.110541
5@108107011@+	ENSMUSG00000029267	Mtf2	0.00204	no	0.129785	0.0626298
5@115126599@-			0.00303	no	0.358108	0.4
5@137524235@+	ENSMUSG00000029714	Gigyf1	0.00036	no	0.110655	0.010989
5@146948843@+	ENSMUSG00000016503	Gtf3a	0.00059	no	0.0840839	0.0800673
5@52824504@+	ENSMUSG00000029179	Zcchc4	0.00465	no	0.101626	0.227273
5@52824509@+	ENSMUSG00000029179	Zcchc4	0.00465	no	0.0872607	0.37963
6@113531530@-	ENSMUSG00000030286	Emc3	0.0001	no	0.0786901	0.300227
6@131388170@-	ENSMUSG00000030189	Ybx3	0.00093	no	0.179172	0.241797
6@146593538@+			0.00303	no	0.241667	0.0446429
6@29164588@-	ENSMUSG00000029701	Rbm28	0.00046	no	0.185673	0.136574
6@56736700@+	ENSMUSG00000029787	Avl9	0.00068	yes	0.182971	0
6@66875663@-	ENSMUSG00000107176	Gm9794	0.00608	no	0.347985	0.0588235
6@88503789@-	ENSMUSG00000030082	Sec61a1	0.00107	no	0.124853	0.169372
7@127214673@-	ENSMUSG00000000486	Septin1	0.0014	no	0.429517	0.330769
7@16437099@+	ENSMUSG00000059273	Zc3h4	0.00198	NA	0.266667	NA
7@30866363@-	ENSMUSG00000030577	Cd22	0.00054	no	0.0546723	0.0680489
7@44551766@-	ENSMUSG00000060601	Nr1h2	0.00032	no	0.0673461	0.0140187
7@45382267@-	ENSMUSG00000063511	Snrnp70	0.00066	no	0.0860198	0.0516235
7@4640174@-	ENSMUSG00000052296	Ppp6r1	0.00198	no	0.0888874	0.119035
7@4640175@-	ENSMUSG00000052296	Ppp6r1	0.00198	no	0.096992	0.146637
7@4640176@-	ENSMUSG00000052296	Ppp6r1	0.00198	no	0.0993976	0.154659
8@111622094@+	ENSMUSG00000033545	Znrf1	0.00051	no	0.669908	0.928571
8@122025795@+	ENSMUSG00000025316	Banp	0.00046	no	0.101648	0.030303
8@122025955@+	ENSMUSG00000025316	Banp	0.00046	no	0.10272	0.0135135
8@122417018@+	ENSMUSG00000017478	Zc3h18	0.00033	no	0.265837	0.0441176
8@122466976@-	ENSMUSG00000014470	Rnf166	0.00041	no	0.0754261	0.240555
8@123501322@+	ENSMUSG00000031967	Afg3l1	0.00032	yes	0.262486	0
8@12638664@-	ENSMUSG00000000759	Tubgcp3	0.00033	no	0.0893626	0.0241935
8@46209134@-	ENSMUSG00000031633	Slc25a4	0.00079	no	0.0723778	0.0503356
8@70763572@-			0.00303	no	0.198068	0.333333
8@71367340@+	ENSMUSG00000002395	Use1	0.00147	no	0.0592014	0.0654348
8@71369173@+	ENSMUSG00000002395	Use1	0.00147	no	0.143921	0.134323
8@71709114@-	ENSMUSG00000070000	Fcho1	0.00037	no	0.133724	0.139192
8@91106797@+	ENSMUSG00000031666	Rbl2	0.00067	no	0.210875	0.153846
9@106199111@-	ENSMUSG00000020253	Ppm1m	0.00072	no	0.206961	0.297555
9@106199112@-	ENSMUSG00000020253	Ppm1m	0.00072	no	0.0763628	0.037806
9@110866024@-	ENSMUSG00000049555	Tmie	0.00233	no	0.354167	0.194397
9@110866033@-	ENSMUSG00000049555	Tmie	0.00233	no	0.096475	0.338235
9@119925427@+	ENSMUSG00000032512	Wdr48	0.00058	no	0.0722055	0.20614
9@21755653@-	ENSMUSG00000074476	Spc24	0.00024	no	0.0638692	0.03125
9@22131001@-			0.00303	yes	0.10836	0
9@48492579@-			0.00303	no	0.389706	0.0952381
9@48492589@-			0.00303	no	0.22619	0.05
9@66093298@-	ENSMUSG00000032382	Snx1	0.00056	no	0.0732744	0.0155556
9@66592957@-	ENSMUSG00000032376	Usp3	0.00051	no	0.809524	0.340659
9@69432883@+	ENSMUSG00000032235	Ice2	0.00173	no	0.220422	0.101266
MT@11843@-			0.00303	no	0.463276	0.276197
X@8185557@-	ENSMUSG00000031168	Ebp	0.00074	no	0.0700654	0.0263158

## Sheet: kidney
V1	Geneid	genename	WT7_2_nonCR	NSUN6_dependent	average_wt	average_ko
10@39959933@-	ENSMUSG00000038528	Mfsd4b5	0.00037	no	0.276546	0.337602
10@39960147@-	ENSMUSG00000038528	Mfsd4b5	0.00037	no	0.0876656	0.0983552
10@42183767@-	ENSMUSG00000048756	Foxo3	0.00028	no	0.2375	0.0704538
10@52418019@+	ENSMUSG00000023068	Nus1	0.00033	no	0.182497	0.244245
10@70925196@-	ENSMUSG00000014329	Bicc1	0.00039	no	0.0867769	0.0902503
10@80615027@+	ENSMUSG00000035370	Gm49322	0.00025	NA	0.0941176	0
10@80829104@+	ENSMUSG00000035242	Oaz1	0.00098	no	0.304841	0.484472
10@81350236@-	ENSMUSG00000020232	Hmg20b	0.00017	no	0.078869	0.0285714
10@81565604@+	ENSMUSG00000054452	Tle5	0.00122	no	0.0795038	0.0719363
11@102288575@+	ENSMUSG00000034757	Tmub2	0.00036	NA	0.104701	0
11@105989630@+	ENSMUSG00000020681	Ace	0.00059	no	0.16354	0.152285
11@114998326@-	ENSMUSG00000044811	Cd300c2	0.00134	no	0.261905	0.0952381
11@120627379@-	ENSMUSG00000051510	Mafg	0.00038	no	0.0857143	0.0283019
11@120720719@+	ENSMUSG00000025145	Lrrc45	0.00081	no	0.180536	0.221261
11@20225950@+	ENSMUSG00000020149	Rab1a	0.0003	NA	0.0859375	NA
11@3917356@-	ENSMUSG00000020432	Tcn2	0.00068	no	0.197	0.185104
11@48800545@+	ENSMUSG00000020372	Rack1	0.00049	no	0.0533058	0.0394018
11@61512669@+	ENSMUSG00000001039	B9d1	0.00132	no	0.160056	0.132891
11@62527502@-	ENSMUSG00000018509	Cenpv	0.0011	no	0.17707	0.197052
11@62604665@+	ENSMUSG00000086841	2410006H16Rik	0.00118	no	0.0990405	0.0298651
11@70216879@-	ENSMUSG00000044367	Slc16a13	0.00108	no	0.290811	0.215548
11@75577350@+	ENSMUSG00000038178	Slc43a2	0.00052	no	0.175735	0.23033
11@77508281@-	ENSMUSG00000044328	Trp53i13	0.00069	no	0.133929	0.144087
11@94114257@+	ENSMUSG00000020859	Spag9	0.00022	no	0.0627413	0.0411765
11@97781822@-	ENSMUSG00000071415	Rpl23	0.00178	no	0.138889	0.162042
11@98437851@-	ENSMUSG00000002580	Mien1	0.00055	no	0.0573413	0.12578
11@98718053@-	ENSMUSG00000017210	Med24	0.00039	no	0.27957	0.142857
11@99041697@+	ENSMUSG00000017493	Igfbp4	0.00035	no	0.0973687	0.0596937
12@104766865@-	ENSMUSG00000021097	Clmn	0.0004	no	0.227273	0.208333
12@104770467@-	ENSMUSG00000021097	Clmn	0.0004	no	0.165948	0.169811
12@110561441@+	ENSMUSG00000017843	Ppp2r5c	0.00042	no	0.128907	0.0595238
12@112114110@+	ENSMUSG00000037686	Aspg	0.00035	no	0.346491	0.0526316
12@112820577@-	ENSMUSG00000047832	Cdca4	0.00069	no	0.15	0.189189
12@119162684@-	ENSMUSG00000025321	Itgb8	0.00041	no	0.101408	0.340698
12@3247714@-	ENSMUSG00000020671	Rab10	0.0004	no	0.107792	0.15
12@79174634@-	ENSMUSG00000066441	Rdh11	0.00034	no	0.102679	0.105263
12@83992582@+	ENSMUSG00000021226	Acot2	0.00073	yes	0.0904472	0
12@84376175@-	ENSMUSG00000021236	Entpd5	0.00049	no	0.174587	0.533195
13@62006922@+	ENSMUSG00000113014	Selenok-ps8	0.00129	yes	0.0773596	0
13@62125981@+	ENSMUSG00000113504	Selenok-ps5	0.00133	NA	0.0660173	0
13@66972525@+	ENSMUSG00000021518	Ptdss1	0.00073	no	0.133548	0.381495
13@74693327@-	ENSMUSG00000021585	Cast	0.0004	no	0.115537	0.099053
13@95336484@+	ENSMUSG00000041995	Zbed3	0.00038	no	0.115533	0.149799
13@99954227@-	ENSMUSG00000021646	Mccc2	0.00054	no	0.115679	0.0607173
14@31186632@-	ENSMUSG00000021910	Nisch	0.0003	no	0.973684	0.944444
14@46845942@+	ENSMUSG00000055128	Cgrrf1	0.00079	no	0.119794	0.0567686
14@52903120@+	ENSMUSG00000094974	Rps19-ps2	0.00162	no	0.0940994	0.0432692
14@55636495@-	ENSMUSG00000115232	Gm49378	0.00033	yes	0.0780553	0
14@66110240@-	ENSMUSG00000022040	Ephx2	0.00054	yes	0.229664	0
14@79581605@+	ENSMUSG00000036461	Elf1	0.00036	no	0.0800281	0.101691
15@10346556@+	ENSMUSG00000005268	Prlr	0.00042	no	0.165018	0.156863
15@53068526@-	ENSMUSG00000061731	Ext1	0.0004	no	0.0794173	0.0318926
15@80160366@+	ENSMUSG00000022414	Tab1	0.00036	no	0.117647	0.111111
15@81010267@+	ENSMUSG00000042303	Sgsm3	0.00096	no	0.0801282	0.0185185
15@83126926@-	ENSMUSG00000041815	Poldip3	0.00035	no	0.0695652	0.0247253
15@88863240@+	ENSMUSG00000035828	Pim3	0.00032	no	0.0868655	0.101618
15@98951501@-	ENSMUSG00000072235	Tuba1a	0.00092	NA	0.0861678	0.0144928
16@94512286@-	ENSMUSG00000022898	Vps26c	0.00049	yes	0.0723363	0
17@25234673@-	ENSMUSG00000035521	Gnptg	0.00122	no	0.165774	0.235921
17@27029578@+	ENSMUSG00000117819	Gm50253	0.00058	NA	0.13141	0
17@29302557@+	ENSMUSG00000052712	BC004004	0.00026	NA	0.101149	0.015625
17@35142787@+	ENSMUSG00000024392	Bag6	0.00052	NA	0.216031	0
17@37072957@+	ENSMUSG00000024462	Gabbr1	0.00032	no	0.128307	0.0952381
17@47378349@+	ENSMUSG00000034729	Mrps10	0.0003	no	0.0713886	0.0810697
17@56598041@+	ENSMUSG00000071054	Safb	0.0003	no	0.119529	0.0125
18@12643916@+	ENSMUSG00000024424	Ttc39c	0.00031	no	0.314685	0.185796
18@32233764@+	ENSMUSG00000024383	Map3k2	0.00056	no	0.171429	0.116279
18@38258109@+	ENSMUSG00000024442	Dele1	0.00055	no	0.101705	0.0283688
18@56783137@-	ENSMUSG00000032656	Marchf3	0.00066	no	0.198718	0.204233
18@61129085@+	ENSMUSG00000024621	Csf1r	0.00047	yes	0.145714	0
18@7869434@+	ENSMUSG00000024283	Wac	0.00039	no	0.445455	0.447926
18@82700227@+	ENSMUSG00000118012	Gm46620	0.00028	no	0.0926554	0.248836
19@17400580@+	ENSMUSG00000024712	Rfk	0.00045	NA	0.2	0
19@4825583@-	ENSMUSG00000034108	Ccs	0.00102	no	0.0730809	0.0440048
19@5647583@+	ENSMUSG00000024927	Rela	0.00135	no	0.30057	0.278935
19@6939039@-	ENSMUSG00000024958	Gpr137	0.00082	no	0.114966	0.0843373
19@7088160@-	ENSMUSG00000117901	AC109619.1	0.00143	yes	0.103571	0.00689655
1@131816995@+	ENSMUSG00000042251	Pm20d1	0.00032	no	0.348214	0.206612
1@165177626@-	ENSMUSG00000040848	Sft2d2	0.00028	no	0.0780632	0.0495283
1@189896676@-	ENSMUSG00000026603	Smyd2	0.00102	no	0.104724	0.0433526
1@191352262@-	ENSMUSG00000026626	Ppp2r5a	0.00054	no	0.0936128	0.109471
1@23762145@+	ENSMUSG00000026156	B3gat2	0.00103	no	0.10904	0.0769231
1@79704021@-	ENSMUSG00000073643	Wdfy1	0.00165	no	0.119211	0.102299
1@92469865@-	ENSMUSG00000026260	Ndufa10	0.00057	no	0.0879369	0.0988115
2@101586456@-	ENSMUSG00000027165	B230118H07Rik	0.00069	no	0.0907955	0.120253
2@104061174@+	ENSMUSG00000027180	Fbxo3	0.00037	no	0.0883527	0.0653595
2@119238195@+	ENSMUSG00000027315	Spint1	0.00063	no	0.197486	0.0690476
2@127436616@-	ENSMUSG00000027371	Fahd2a	0.00065	no	0.110998	0.109906
2@136014399@+	ENSMUSG00000039943	Plcb4	0.00047	no	0.102431	0.246693
2@158120262@-	ENSMUSG00000037820	Tgm2	0.00069	yes	0.0665661	0
2@160767520@-	ENSMUSG00000035877	Zhx3	0.00034	no	0.0783019	0.010101
2@162934825@+	ENSMUSG00000016921	Srsf6	0.00076	no	0.332378	0.275862
2@165405798@-	ENSMUSG00000018459	Slc13a3	0.00032	no	0.120887	0.160107
2@177460727@+	ENSMUSG00000083619	Gm14414	0.0015	no	0.103692	0.0157303
2@25203183@-	ENSMUSG00000013465	Nelfb	0.00036	no	0.0669118	0.0981308
2@26920697@-	ENSMUSG00000014867	Surf4	0.00024	no	0.0794837	0.0725524
2@27292741@-	ENSMUSG00000009621	Vav2	0.00025	yes	0.0679825	0
2@4928741@+	ENSMUSG00000026664	Phyh	0.00043	yes	0.0525459	0
3@108554566@-	ENSMUSG00000088185	Scarna2	0.00057	no	0.0664488	0.127005
3@116670944@-	ENSMUSG00000027957	Slc35a3	0.00061	no	0.0826743	0.0783904
3@130729132@-	ENSMUSG00000062006	Rpl34	0.00211	no	0.121577	0.113714
3@132179235@+	ENSMUSG00000028031	Dkk2	0.00051	yes	0.09375	0
3@35959512@-	ENSMUSG00000027709	Mccc1	0.00036	no	0.433333	0.391304
3@67603585@+	ENSMUSG00000027775	Mfsd1	0.00048	no	0.0988258	0.0543807
3@87914991@+	ENSMUSG00000004897	Hdgf	0.00055	no	0.160417	0.0692308
3@90100580@+	ENSMUSG00000027940	Tpm3	0.00086	no	0.093062	0.0637582
3@98557316@-	ENSMUSG00000095388	Gm10681	0.00089	yes	0.155606	0.0035545
4@107359682@+	ENSMUSG00000057375	Yipf1	0.00055	no	0.0716513	0.0392749
4@134898006@-	ENSMUSG00000028822	Tmem50a	0.00036	no	0.0573434	0.0601794
4@135939591@+	ENSMUSG00000028673	Fuca1	0.00032	no	0.106061	0.1
4@139648956@+	ENSMUSG00000028737	Aldh4a1	0.00049	no	0.132297	0.193126
4@141614550@-	ENSMUSG00000043085	Tmem82	0.00041	no	0.108724	0.447771
4@152303530@+	ENSMUSG00000039662	Icmt	0.00048	no	0.160714	0.0375
4@155769701@-	ENSMUSG00000042116	Vwa1	0.00037	no	0.0605525	0.0402108
4@155964768@+	ENSMUSG00000023571	C1qtnf12	0.00075	no	0.178699	0.215516
4@41190922@+	ENSMUSG00000036241	Ube2r2	0.00023	no	0.155006	0.0743741
4@43495356@+	ENSMUSG00000028461	Ccdc107	0.00264	no	0.374259	0.49286
4@45398952@-	ENSMUSG00000045973	Slc25a51	0.00061	no	0.0995301	0.156995
5@108646834@+	ENSMUSG00000013495	Tmem175	0.00044	no	0.145833	0.1875
5@112309740@+	ENSMUSG00000029344	Tpst2	0.00018	yes	0.136364	0
5@114017181@+	ENSMUSG00000042096	Dao	0.00051	no	0.117797	0.046875
5@114017195@+	ENSMUSG00000042096	Dao	0.00051	no	0.114159	0.108442
5@136250590@-	ENSMUSG00000029705	Cux1	0.00047	yes	0.140797	0
5@143871928@+	ENSMUSG00000029613	Eif2ak1	0.0003	no	0.0673077	0.0384615
5@146948843@+	ENSMUSG00000016503	Gtf3a	0.00043	no	0.0975379	0.0992125
5@24445076@-	ENSMUSG00000028959	Fastk	0.00048	no	0.238235	0.147813
5@24445077@-	ENSMUSG00000028959	Fastk	0.00048	no	0.224561	0.158252
5@24445078@-	ENSMUSG00000028959	Fastk	0.00048	no	0.208333	0.147447
5@31251348@+	ENSMUSG00000029148	Nrbp1	0.00018	no	0.106875	0.05
5@62603525@-	ENSMUSG00000037999	Arap2	0.00032	no	0.0862709	0.234066
5@90472684@+	ENSMUSG00000029368	Alb	0.00045	no	0.0886267	0.105368
6@113531530@-	ENSMUSG00000030286	Emc3	0.00027	no	0.188995	0.22963
6@124712754@+	ENSMUSG00000004264	Phb2	0.00043	no	0.0831987	0.0173536
6@129524761@+	ENSMUSG00000108290	Gm44120	0.00068	no	0.0868486	0.212963
6@131388170@-	ENSMUSG00000030189	Ybx3	0.00053	no	0.281818	0.0795229
6@29164588@-	ENSMUSG00000029701	Rbm28	0.00029	no	0.220766	0.241935
6@34504371@+	ENSMUSG00000038871	Bpgm	0.00071	no	0.0712816	0.0976064
6@55347112@+	ENSMUSG00000004655	Aqp1	0.00032	no	0.103641	0.0746074
6@85733097@-	ENSMUSG00000051262	Nat8f3	0.00084	yes	0.27521	0
6@85910686@-	ENSMUSG00000057103	Nat8f1	0.00058	no	0.143007	0.15299
6@88503789@-	ENSMUSG00000030082	Sec61a1	0.00068	no	0.215935	0.156509
7@105743935@-	ENSMUSG00000043866	Taf10	0.0003	no	0.101667	0.0800753
7@105748910@-	ENSMUSG00000030894	Tpp1	0.00049	no	0.136672	0.110169
7@127214673@-	ENSMUSG00000000486	Septin1	0.00306	no	0.286058	0.178947
7@27638413@+	ENSMUSG00000004056	Akt2	0.00033	no	0.0871212	0.0449102
7@3706703@+	ENSMUSG00000006333	Rps9	0.00077	no	0.0634294	0.0637637
7@44551766@-	ENSMUSG00000060601	Nr1h2	0.0003	no	0.0728947	0.0518519
7@44585731@+	ENSMUSG00000002204	Napsa	0.00073	no	0.0849201	0.100253
7@45382267@-	ENSMUSG00000063511	Snrnp70	0.0003	no	0.133277	0.100467
7@73428178@-	ENSMUSG00000078671	Chd2	0.00037	NA	0.123244	0.0150376
7@98717700@+	ENSMUSG00000030753	Thap12	0.00032	no	0.0643848	0.117624
8@111155350@-	ENSMUSG00000003316	Glg1	0.00049	no	0.19385	0.0913462
8@111156493@-	ENSMUSG00000003316	Glg1	0.00049	no	0.106335	0.056338
8@111622094@+	ENSMUSG00000033545	Znrf1	0.00092	no	0.748571	0.697674
8@119809704@-	ENSMUSG00000031827	Cotl1	0.00064	no	0.0779787	0.0591409
8@123501322@+	ENSMUSG00000031967	Afg3l1	0.00084	no	0.210169	0.236667
8@12638664@-	ENSMUSG00000000759	Tubgcp3	0.00017	no	0.0740741	0.0163043
8@25953287@-	ENSMUSG00000037260	Hgsnat	0.00042	yes	0.111138	0
8@27275242@+	ENSMUSG00000031490	Eif4ebp1	0.00064	no	0.0846264	0.0223642
8@4250503@+	ENSMUSG00000109061	Gm49320	0.00036	no	0.129487	0.276389
8@46209134@-	ENSMUSG00000031633	Slc25a4	0.00062	no	0.0800898	0.0925352
8@70750602@+	ENSMUSG00000031842	Pde4c	0.00092	no	0.0999569	0.0681818
8@71369173@+	ENSMUSG00000002395	Use1	0.00115	no	0.124676	0.157911
8@71592353@+	ENSMUSG00000031807	Pgls	0.00055	no	0.0812808	0.0640599
8@91106797@+	ENSMUSG00000031666	Rbl2	0.00035	no	0.110606	0.0555556
8@95865004@-	ENSMUSG00000031672	Got2	0.00037	no	0.0790998	0.0385246
9@119925427@+	ENSMUSG00000032512	Wdr48	0.0003	no	0.079198	0.097807
9@40293454@-	ENSMUSG00000040111	Gramd1b	0.00025	no	0.108947	0.109849
9@80310366@+	ENSMUSG00000033577	Myo6	0.00038	no	0.364228	0.323751
X@8185557@-	ENSMUSG00000031168	Ebp	0.00055	no	0.0842539	0.0383001

## Sheet: heart
V1	Geneid	genename	WT9_2_nonCR	NSUN6_dependent	average_wt	average_ko
10@127197346@-	ENSMUSG00000025417	Pip4k2c	0.00033	no	0.116667	0.037037
10@128089039@+	ENSMUSG00000025393	Atp5b	0.00093	no	0.0891344	0.116674
10@42183767@-	ENSMUSG00000048756	Foxo3	0.00103	no	0.333333	0.546791
10@52418019@+	ENSMUSG00000023068	Nus1	0.00059	no	0.29338	0.485207
10@61430155@-	ENSMUSG00000020091	Eif4ebp2	0.00517	no	0.255211	0.162338
10@80340231@-	ENSMUSG00000043822	Adamtsl5	0.00054	no	0.143963	0.0763889
10@80829104@+	ENSMUSG00000035242	Oaz1	0.00059	no	0.133963	0.0502035
10@81044602@-	ENSMUSG00000004937	Sgta	0.00052	no	0.211905	0.26581
10@81265656@-	ENSMUSG00000034932	Mrpl54	0.00165	no	0.106588	0.0867848
10@81350236@-	ENSMUSG00000020232	Hmg20b	0.00041	no	0.185617	0.115385
10@81565604@+	ENSMUSG00000054452	Tle5	0.00265	no	0.48274	0.440586
10@95824355@-	ENSMUSG00000110353	Gm33543	0.00392	no	0.290906	0.358333
11@101027288@+	ENSMUSG00000019302	Atp6v0a1	0.00221	no	0.330215	0.468873
11@101633832@+	ENSMUSG00000010362	Rdm1	0.00131	no	0.154456	0.0987082
11@102287646@+	ENSMUSG00000034757	Tmub2	0.00058	NA	0.147569	0
11@104585765@+	ENSMUSG00000061086	Myl4	0.00176	yes	0.22952	0
11@105968158@+	ENSMUSG00000020681	Ace	0.00072	no	0.25625	0.0470588
11@105989630@+	ENSMUSG00000020681	Ace	0.00072	no	0.119029	0.0609836
11@109436806@+	ENSMUSG00000020610	Amz2	0.00304	no	0.171875	0.201297
11@11116405@+	ENSMUSG00000050830	Vwc2	0.00118	NA	0.271255	0
11@115608523@-	ENSMUSG00000020743	Mif4gd	0.00079	no	0.099791	0.0861706
11@119280417@+	ENSMUSG00000025579	Gaa	0.00072	no	0.128383	0.225385
11@119899079@+	ENSMUSG00000025583	Rptor	0.00077	no	0.403746	0.732143
11@120498684@+	ENSMUSG00000025792	Slc25a10	0.00025	no	0.193548	0.0263158
11@120543162@-	ENSMUSG00000061111	Mcrip1	0.00043	no	0.126962	0.147529
11@120720719@+	ENSMUSG00000025145	Lrrc45	0.0009	no	0.209539	0.286364
11@23665791@-	ENSMUSG00000020283	Pex13	0.0011	no	0.12521	0.0227273
11@3917356@-	ENSMUSG00000020432	Tcn2	0.00186	no	0.153715	0.155216
11@43775970@-	ENSMUSG00000050541	Adra1b	0.00165	no	0.407539	0.61859
11@48800545@+	ENSMUSG00000020372	Rack1	0.00088	no	0.12999	0.181236
11@48817281@-	ENSMUSG00000040365	Trim41	0.00054	no	0.497388	0.736842
11@49262796@+	ENSMUSG00000020346	Mgat1	0.0002	no	0.0910911	0.0128205
11@50383896@+	ENSMUSG00000007850	Hnrnph1	0.00105	no	0.112524	0.134866
11@51977201@+	ENSMUSG00000020392	Cdkn2aipnl	0.00038	no	0.115691	0.0767544
11@52388480@+	ENSMUSG00000020402	Vdac1	0.00057	no	0.114234	0.125559
11@54979449@-	ENSMUSG00000018340	Anxa6	0.00052	no	0.144146	0.0182927
11@61512669@+	ENSMUSG00000001039	B9d1	0.00095	no	0.211613	0.0384615
11@62527502@-	ENSMUSG00000018509	Cenpv	0.00353	no	0.492452	0.601483
11@69779617@+	ENSMUSG00000018750	Zbtb4	0.00083	no	0.489496	0.555556
11@69936198@+	ENSMUSG00000018554	Ybx2	0.00136	NA	0.233333	0
11@70645560@-	ENSMUSG00000014606	Slc25a11	0.00067	no	0.118331	0.107337
11@70702429@+	ENSMUSG00000020821	Kif1c	0.00143	no	0.157227	0.325
11@75577349@+	ENSMUSG00000038178	Slc43a2	0.00267	no	0.25875	0.0988095
11@75577350@+	ENSMUSG00000038178	Slc43a2	0.00267	no	0.495294	0.501894
11@76233242@-	ENSMUSG00000017286	Glod4	0.00169	no	0.213594	0.181963
11@78269588@+	ENSMUSG00000010277	2610507B11Rik	0.00066	no	0.357143	0.075
11@94333963@+	ENSMUSG00000020864	Ankrd40	0.00061	no	0.0509586	0.0436886
11@95675598@+	ENSMUSG00000038845	Phb	0.00105	no	0.0979253	0.0816138
11@95830853@+	ENSMUSG00000075595	Zfp652	0.001	no	0.113569	0.0684211
11@96818322@-	ENSMUSG00000038615	Nfe2l1	0.00063	no	0.152697	0.105378
11@97781822@-	ENSMUSG00000071415	Rpl23	0.00409	no	0.406754	0.409374
11@98437851@-	ENSMUSG00000002580	Mien1	0.00158	no	0.30077	0.292135
11@98682683@+	ENSMUSG00000017221	Psmd3	0.00072	yes	0.0938834	0
11@98718053@-	ENSMUSG00000017210	Med24	0.00083	no	0.369792	0.538462
11@98795698@+	ENSMUSG00000052915	Msl1	0.00118	no	0.156154	0.364679
11@98832478@+	ENSMUSG00000078676	Casc3	0.00127	NA	0.305208	0
12@102003580@+	ENSMUSG00000041781	Cpsf2	0.00055	no	0.235491	0.0490482
12@111671284@-	ENSMUSG00000001270	Ckb	0.00084	no	0.0747047	0.0770896
12@112820577@-	ENSMUSG00000047832	Cdca4	0.00177	no	0.385899	0.2
12@113071930@+	ENSMUSG00000021143	Pacs2	0.00095	yes	0.24495	0
12@113144579@+	ENSMUSG00000006356	Crip2	0.00041	no	0.219048	0.131579
12@30895244@-	ENSMUSG00000044573	Acp1	0.00038	NA	0.139517	0.00833333
12@31634469@-	ENSMUSG00000020650	Bcap29	0.00294	no	0.179331	0.0744681
12@4236458@+	ENSMUSG00000096199	Ptrhd1	0.00124	no	0.0853796	0.0647828
12@69250781@+	ENSMUSG00000051890	Klhdc1	0.00534	no	0.112961	0.113437
12@69284488@+	ENSMUSG00000051890	Klhdc1	0.00534	no	0.307662	0.421245
12@80131055@-	ENSMUSG00000097729	2310015A10Rik	0.00044	NA	0.125	0
12@84392535@-	ENSMUSG00000021236	Entpd5	0.00082	no	0.430208	0.453408
12@85300397@-	ENSMUSG00000034290	Nek9	0.00075	no	0.101598	0.146467
12@86053348@+	ENSMUSG00000012609	Ttll5	0.00105	NA	0.19761	NA
13@112914408@-	ENSMUSG00000016018	Mtrex	0.00079	yes	0.114516	0
13@56104945@-	ENSMUSG00000015937	Macroh2a1	0.00019	no	0.0952381	0.0135135
13@62006922@+	ENSMUSG00000113014	Selenok-ps8	0.00572	yes	0.186963	0
13@62125981@+	ENSMUSG00000113504	Selenok-ps5	0.00574	yes	0.166081	0
13@62855017@-	ENSMUSG00000021456	Fbp2	0.00039	no	0.0839316	0.0980624
13@6549679@+	ENSMUSG00000021193	Pitrm1	0.00044	no	0.217786	0.116667
13@6597905@-	ENSMUSG00000021196	Pfkp	0.00122	no	0.395652	0.115832
13@66972525@+	ENSMUSG00000021518	Ptdss1	0.00152	no	0.350496	0.469804
13@67473127@-	ENSMUSG00000059839	Zfp874b	0.00385	no	0.137879	0.102147
13@86046657@-	ENSMUSG00000017778	Cox7c	0.00754	no	0.178905	0.194084
13@86046658@-	ENSMUSG00000017778	Cox7c	0.00754	no	0.22959	0.204323
13@97172688@+	ENSMUSG00000021666	Gfm2	0.0012	no	0.151483	0.159259
13@99954227@-	ENSMUSG00000021646	Mccc2	0.00158	no	0.111675	0.168079
14@118148283@+	ENSMUSG00000022131	Gpr180	0.00065	no	0.235479	0.0147059
14@16365378@+	ENSMUSG00000017485	Top2b	0.00088	no	0.0964583	0.0826446
14@18037604@+	ENSMUSG00000021779	Thrb	0.0015	no	0.212584	0.186407
14@20324384@-	ENSMUSG00000021810	Ecd	0.0004	no	0.117949	0.03125
14@21008946@+	ENSMUSG00000021823	Vcl	0.00019	yes	0.135298	0
14@21053774@+	ENSMUSG00000039197	Adk	0.00046	no	0.143728	0.138072
14@21848636@-	ENSMUSG00000021773	Comtd1	0.00039	NA	0.0971743	0
14@29022213@+	ENSMUSG00000045776	Lrtm1	0.00059	no	0.332187	0.304113
14@29973423@+	ENSMUSG00000042682	Selenok	0.00334	yes	0.140877	0
14@46845942@+	ENSMUSG00000055128	Cgrrf1	0.00089	no	0.259083	0.251815
14@54958631@-	ENSMUSG00000040752	Myh6	0.00089	no	0.139208	0.0861113
14@54974032@+	ENSMUSG00000097652	Mhrt	0.00532	no	0.140784	0.180233
14@59547728@+	ENSMUSG00000021981	Cab39l	0.00068	yes	0.0834655	0
14@75845327@+	ENSMUSG00000060126	Tpt1	0.00089	no	0.34914	0.253077
14@76110692@-	ENSMUSG00000022008	Gpalpp1	0.00037	NA	0.116317	0
14@79180846@+	ENSMUSG00000058997	Vwa8	0.00139	no	0.362689	0.380512
14@8090375@+	ENSMUSG00000023156	Rpp14	0.00079	no	0.100154	0.262069
15@102149253@+	ENSMUSG00000023046	Igfbp6	0.00161	yes	0.4756	0.0047619
15@51790106@-	ENSMUSG00000022312	Eif3h	0.00157	no	0.220994	0.164475
15@58936366@+	ENSMUSG00000022354	Ndufb9	0.0006	no	0.123196	0.0789348
15@66577691@+	ENSMUSG00000072501	Phf20l1	0.00078	no	0.301435	0.0357143
15@75664135@-	ENSMUSG00000000934	Top1mt	0.00121	no	0.165839	0.0862069
15@75669289@-	ENSMUSG00000000934	Top1mt	0.00121	NA	0.285256	NA
15@78410233@+	ENSMUSG00000071711	Mpst	0.00051	no	0.0901668	0.143595
15@8092493@-	ENSMUSG00000039828	Wdr70	0.00016	yes	0.159335	0
15@81914664@+	ENSMUSG00000022477	Aco2	0.00097	no	0.113149	0.163427
15@84960566@-	ENSMUSG00000036046	5031439G07Rik	0.00068	no	0.10042	0.104839
15@86496860@+	ENSMUSG00000051864	Tbc1d22a	0.00056	NA	0.325595	NA
15@86497437@+	ENSMUSG00000051864	Tbc1d22a	0.00056	no	0.142781	0.0557143
15@88863240@+	ENSMUSG00000035828	Pim3	0.00024	no	0.111093	0.119561
15@89161038@-	ENSMUSG00000036606	Plxnb2	0.00021	yes	0.0927199	0.00837989
15@89369453@+	ENSMUSG00000008690	Ncaph2	0.00057	no	0.132396	0.0506329
15@93398217@-	ENSMUSG00000022635	Zcrb1	0.00064	no	0.142771	0.161207
15@98132086@+	ENSMUSG00000033065	Pfkm	0.00063	no	0.114661	0.129452
16@14299823@-	ENSMUSG00000022677	Fopnl	0.00049	no	0.134524	0.0121951
16@16267260@+	ENSMUSG00000041957	Pkp2	0.00052	no	0.177611	0.387671
16@17841431@-	ENSMUSG00000003166	Dgcr2	0.00098	no	0.257647	0.1
16@20701430@+	ENSMUSG00000050821	Fam131a	0.00181	no	0.191667	0.0227273
16@20701948@+	ENSMUSG00000050821	Fam131a	0.00181	no	0.494984	0.732237
16@31050751@-	ENSMUSG00000047434	Xxylt1	0.00111	no	0.320344	0.2
16@35156983@+	ENSMUSG00000022840	Adcy5	0.00094	no	0.366071	0.216667
16@35156984@+	ENSMUSG00000022840	Adcy5	0.00094	no	0.360627	0.40678
17@12683194@-	ENSMUSG00000023830	Igf2r	0.00115	no	0.149554	0.252232
17@12683195@-	ENSMUSG00000023830	Igf2r	0.00115	no	0.230338	0.342432
17@25234671@-	ENSMUSG00000035521	Gnptg	0.00242	yes	0.151102	0.00515464
17@25234673@-	ENSMUSG00000035521	Gnptg	0.00242	no	0.424902	0.146327
17@25839036@-	ENSMUSG00000025733	Rhot2	0.00051	no	0.170192	0.232679
17@25840272@-	ENSMUSG00000093593	Gm20683	0.00054	no	0.226718	0.0998528
17@26213359@-	ENSMUSG00000024187	Fam234a	0.00065	no	0.0944293	0.0219298
17@27020926@-	ENSMUSG00000057789	Bak1	0.0013	NA	0.322222	0
17@27029578@+	ENSMUSG00000117819	Gm50253	0.00151	no	0.355942	0.025
17@27122790@-	ENSMUSG00000024208	Uqcc2	0.00489	no	0.326142	0.231096
17@27752707@-	ENSMUSG00000056692	Ilrun	0.00072	no	0.0587197	0.0747542
17@29251171@-	ENSMUSG00000024007	Ppil1	0.00065	no	0.161764	0.075
17@29302557@+	ENSMUSG00000052712	BC004004	0.00048	no	0.190462	0.183229
17@33747349@-	ENSMUSG00000077450	Rab11b	0.00052	yes	0.157336	0
17@33928691@+	ENSMUSG00000024308	Tapbp	0.00315	no	0.386364	0.123306
17@33928697@+	ENSMUSG00000024308	Tapbp	0.00315	no	0.402116	0.125831
17@33928845@+	ENSMUSG00000024308	Tapbp	0.00315	no	0.143966	0.120536
17@47378349@+	ENSMUSG00000034729	Mrps10	0.00149	no	0.158051	0.27162
17@56112319@-	ENSMUSG00000011305	Plin5	0.00069	no	0.0661564	0.0853705
17@56607707@-	ENSMUSG00000049760	Micos13	0.00087	no	0.0949201	0.0391988
17@56620269@-	ENSMUSG00000041168	Lonp1	0.00076	no	0.150813	0.142982
17@56711413@+	ENSMUSG00000002372	Ranbp3	0.00083	no	0.192308	0.277929
17@56751789@-	ENSMUSG00000039481	Nrtn	0.00067	no	0.241614	0.233792
17@6948404@-	ENSMUSG00000023806	Rsph3b	0.00203	no	0.0793342	0.182011
17@71036418@+	ENSMUSG00000024049	Myom1	0.00049	yes	0.098022	0
17@71061134@+	ENSMUSG00000024049	Myom1	0.00049	no	0.126832	0.0525482
17@78199724@-	ENSMUSG00000117648	Gm32282	0.00252	no	0.0772635	0.0871212
17@7946068@+	ENSMUSG00000073471	Rsph3a	0.00273	no	0.516453	0.452978
17@83502289@-	ENSMUSG00000024248	Cox7a2l	0.00184	no	0.0960973	0.0955124
18@35830163@+	ENSMUSG00000046668	Cxxc5	0.00032	NA	0.131054	0
18@38258109@+	ENSMUSG00000024442	Dele1	0.00047	no	0.147554	0.139923
18@4649404@+	ENSMUSG00000033960	Jcad	0.00023	no	0.132075	0.03125
18@60776976@+	ENSMUSG00000024608	Rps14	0.0027	no	0.107921	0.131114
18@60777849@+	ENSMUSG00000024608	Rps14	0.0027	no	0.106024	0.106325
18@61129085@+	ENSMUSG00000024621	Csf1r	0.00157	yes	0.416589	0
18@75018903@+	ENSMUSG00000035765	Dym	0.00047	no	0.159306	0.152293
18@7869434@+	ENSMUSG00000024283	Wac	0.00215	no	0.597841	0.499499
19@24683562@-	ENSMUSG00000041731	Pgm5	0.00157	no	0.338787	0.502775
19@24834750@-	ENSMUSG00000041731	Pgm5	0.00157	yes	0.0818753	0
19@4003790@+	ENSMUSG00000024869	Gm49405	0.00069	no	0.106859	0.0314239
19@4006177@+	ENSMUSG00000024871	Doc2g	0.00099	no	0.0796905	0.115554
19@4126018@+	ENSMUSG00000024845	Tmem134	0.00067	no	0.104217	0.0133333
19@4287567@-	ENSMUSG00000024858	Grk2	0.00081	no	0.0691199	0.117312
19@4825583@-	ENSMUSG00000034108	Ccs	0.00171	no	0.398411	0.215278
19@5364956@-	ENSMUSG00000024844	Banf1	0.00156	no	0.105366	0.0125
19@5647583@+	ENSMUSG00000024927	Rela	0.00145	no	0.233437	0.311404
19@6070578@-	ENSMUSG00000024797	Vps51	0.00057	NA	0.194444	0
19@61094809@+	ENSMUSG00000003228	Grk5	0.00071	no	0.273946	0.105263
19@6939039@-	ENSMUSG00000024958	Gpr137	0.00039	no	0.2675	0.507937
19@7057066@+	ENSMUSG00000036278	Macrod1	0.00045	no	0.43	0.512295
19@9116527@-	ENSMUSG00000024654	Asrgl1	0.00068	no	0.219806	0.0326797
1@119837159@-	ENSMUSG00000026384	Ptpn4	0.00825	no	0.852941	0.631579
1@121319748@-	ENSMUSG00000003721	Insig2	0.00043	no	0.0733472	0.05
1@133272411@+	ENSMUSG00000041757	Plekha6	0.00041	no	0.233841	0.0219298
1@134425997@+	ENSMUSG00000026457	Adipor1	0.00098	no	0.10569	0.136815
1@160199651@+	ENSMUSG00000058267	Mrps14	0.00107	no	0.211494	0.357761
1@171238779@-	ENSMUSG00000013593	Ndufs2	0.00097	no	0.158775	0.225878
1@189896676@-	ENSMUSG00000026603	Smyd2	0.00051	no	0.34276	0.313235
1@191352262@-	ENSMUSG00000026626	Ppp2r5a	0.00277	no	0.0965254	0.0648148
1@36698469@-	ENSMUSG00000037351	Actr1b	0.0006	no	0.118943	0.09282
1@43098833@+	ENSMUSG00000010290	AI597479	0.00029	no	0.0892479	0.0598291
1@53348019@-	ENSMUSG00000099913	Gm28551	0.00058	no	0.14159	0.0911688
1@53348190@-	ENSMUSG00000099913	Gm28551	0.00058	no	0.12037	0.143593
1@75367203@+	ENSMUSG00000026208	Des	0.00103	no	0.220697	0.229236
1@75367402@+	ENSMUSG00000026208	Des	0.00103	no	0.200626	0.214429
1@91931261@-	ENSMUSG00000026313	Hdac4	0.00079	NA	0.426923	0
1@92469865@-	ENSMUSG00000026260	Ndufa10	0.00169	no	0.441116	0.321541
2@101586456@-	ENSMUSG00000027165	B230118H07Rik	0.00059	no	0.168079	0.391167
2@103769501@-	ENSMUSG00000027184	Caprin1	0.00062	no	0.113257	0.12882
2@122264957@+	ENSMUSG00000027227	Sord	0.00116	no	0.355519	0.214286
2@130280957@-	ENSMUSG00000027406	Idh3b	0.00219	no	0.209491	0.293306
2@130283941@-	ENSMUSG00000027406	Idh3b	0.00219	no	0.0956849	0.127397
2@131178830@-	ENSMUSG00000068267	Cenpb	0.00101	no	0.208035	0.240422
2@158120262@-	ENSMUSG00000037820	Tgm2	0.00164	yes	0.075844	0
2@164464654@+	ENSMUSG00000045503	Sys1	0.00258	no	0.232673	0.0914519
2@164830770@-	ENSMUSG00000039873	Neurl2	0.00067	no	0.339345	0.1
2@168766921@+	ENSMUSG00000085322	Gm14261	0.00219	no	0.119856	0.261688
2@173778858@+	ENSMUSG00000054455	Vapb	0.00098	no	0.0971215	0.105776
2@174121532@+	ENSMUSG00000039263	Npepl1	0.00068	no	0.136974	0.167083
2@180180746@-	ENSMUSG00000015647	Lama5	0.00052	yes	0.222222	0
2@180257803@+	ENSMUSG00000039001	Rps21	0.00277	no	0.107006	0.105888
2@25620482@-	ENSMUSG00000026939	Tmem141	0.00054	no	0.135475	0.0416667
2@25621759@-	ENSMUSG00000026939	Tmem141	0.00054	no	0.223422	0.339489
2@26137718@-	ENSMUSG00000087679	Tmem250-ps	0.00188	no	0.17517	0.0711788
2@26137726@-	ENSMUSG00000087679	Tmem250-ps	0.00188	yes	0.203405	0
2@26385837@-	ENSMUSG00000026927	Entr1	0.00055	NA	0.206357	0
2@26920697@-	ENSMUSG00000014867	Surf4	0.0006	no	0.307323	0.271739
2@29843527@+	ENSMUSG00000069020	Urm1	0.00036	no	0.12459	0.0319149
2@30350677@-	ENSMUSG00000026860	Sh3glb2	0.00036	no	0.064566	0.0938348
2@32634018@+	ENSMUSG00000026817	Ak1	0.00051	no	0.0787502	0.0630899
2@35315822@-	ENSMUSG00000026880	Stom	0.00049	no	0.084154	0.0561798
2@4928741@+	ENSMUSG00000026664	Phyh	0.00192	yes	0.306657	0
2@5021063@-	ENSMUSG00000026672	Optn	0.00074	NA	0.117788	0.010989
2@5021066@-	ENSMUSG00000026672	Optn	0.00074	NA	0.123294	NA
2@59344982@+	ENSMUSG00000026991	Pkp4	0.00048	no	0.247101	0.0454182
2@73212869@-	ENSMUSG00000027108	Ola1	0.00187	no	0.159774	0.0480769
2@74859414@+	ENSMUSG00000027099	Mtx2	0.00176	no	0.274713	0.191602
3@105955898@-	ENSMUSG00000000563	Atp5pb	0.00048	no	0.0865288	0.0799343
3@106575099@+	ENSMUSG00000027900	Dram2	0.00188	no	0.12619	0.111111
3@106575103@+	ENSMUSG00000027900	Dram2	0.00188	NA	0.190126	0
3@108554566@-	ENSMUSG00000088185	Scarna2	0.00565	no	0.257046	0.232423
3@115887973@-	ENSMUSG00000054426	A930005H10Rik	0.00121	no	0.503722	0.139727
3@129890411@+	ENSMUSG00000027999	Pla2g12a	0.0007	no	0.109299	0.0757479
3@130729132@-	ENSMUSG00000062006	Rpl34	0.00406	no	0.263721	0.264396
3@19674368@+	ENSMUSG00000060913	Trim55	0.00084	no	0.161099	0.215476
3@20150983@-	ENSMUSG00000019528	Gyg	0.00064	no	0.165535	0.0298507
3@33800304@+	ENSMUSG00000027677	Ttc14	0.0012	no	0.2059	0.188018
3@35959512@-	ENSMUSG00000027709	Mccc1	0.00059	no	0.588462	0.6
3@65553873@+	ENSMUSG00000034640	Tiparp	0.00104	no	0.0833333	0.121429
3@87914991@+	ENSMUSG00000004897	Hdgf	0.00076	no	0.294872	0.211957
3@88353046@+	ENSMUSG00000001415	Smg5	0.00049	no	0.162524	0.0606061
3@90052960@+	ENSMUSG00000118504	4933434E20Rik	0.00103	no	0.0951359	0.117221
3@90100580@+	ENSMUSG00000027940	Tpm3	0.00144	no	0.126735	0.0384615
3@90251701@+	ENSMUSG00000052310	Slc39a1	0.00102	no	0.471739	0.141915
3@95629739@+	ENSMUSG00000038619	Ensa	0.00074	no	0.0897747	0.102968
3@96528819@+	ENSMUSG00000038403	Hjv	0.00072	no	0.194676	0.189593
3@97743184@-	ENSMUSG00000038170	Pde4dip	0.00051	no	0.119253	0.139375
4@108848227@+	ENSMUSG00000073775	Kti12	0.00078	no	0.0916048	0.0636283
4@115788331@+	ENSMUSG00000028710	Atpaf1	0.00142	yes	0.0943215	0
4@118486471@-	ENSMUSG00000033191	Tie1	0.0004	yes	0.122768	0
4@123283414@+	ENSMUSG00000011257	Pabpc4	0.00088	yes	0.0818713	0
4@123283491@+	ENSMUSG00000011257	Pabpc4	0.00088	no	0.751956	0.862069
4@124849719@-	ENSMUSG00000078570	1110065P20Rik	0.00135	no	0.104518	0.141767
4@129848388@+	ENSMUSG00000028788	Ptp4a2	0.00049	no	0.117048	0.147996
4@130936062@+	ENSMUSG00000028581	Laptm5	0.00069	yes	0.15	0
4@134898006@-	ENSMUSG00000028822	Tmem50a	0.00125	no	0.133588	0.100139
4@136253785@+	ENSMUSG00000001604	Tcea3	0.00102	no	0.138213	0.109152
4@138434815@+	ENSMUSG00000041241	Mul1	0.00061	no	0.0728022	0.0467868
4@139310863@+	ENSMUSG00000028743	Akr7a5	0.00036	no	0.0895511	0.109848
4@139648956@+	ENSMUSG00000028737	Aldh4a1	0.0025	no	0.6	0.54393
4@140979035@+	ENSMUSG00000009863	Sdhb	0.00122	no	0.160664	0.156939
4@141424952@+	ENSMUSG00000006221	Hspb7	0.00063	no	0.206149	0.0400115
4@147880008@-	ENSMUSG00000029020	Mfn2	0.00064	no	0.297494	0.475279
4@147887416@-	ENSMUSG00000029020	Mfn2	0.00064	no	0.104578	0.09146
4@148436102@-	ENSMUSG00000047719	Ubiad1	0.00032	NA	0.164835	0
4@148580474@+	ENSMUSG00000017264	Exosc10	0.00065	no	0.0800495	0.102614
4@152329337@+	ENSMUSG00000028936	Rpl22	0.0004	no	0.0986446	0.075
4@155964768@+	ENSMUSG00000023571	C1qtnf12	0.00134	no	0.330359	0.285714
4@15918871@-	ENSMUSG00000028223	Decr1	0.00054	no	0.266502	0.0736166
4@40948088@-	ENSMUSG00000028416	Bag1	0.00096	no	0.0901411	0.0960413
4@41719839@-	ENSMUSG00000028447	Dctn3	0.0012	no	0.129175	0.0848996
4@43495356@+	ENSMUSG00000028461	Ccdc107	0.00354	no	0.517998	0.564656
4@45398952@-	ENSMUSG00000045973	Slc25a51	0.00183	no	0.272021	0.184172
4@45802898@+	ENSMUSG00000035561	Aldh1b1	0.00075	NA	0.22807	0
4@46115248@+	ENSMUSG00000028328	Tmod1	0.0013	no	0.138129	0.157628
4@86918082@+	ENSMUSG00000038007	Acer2	0.00052	NA	0.191964	0
5@100655056@-	ENSMUSG00000029319	Coq2	0.0009	no	0.0913439	0.0292208
5@100655159@-	ENSMUSG00000029319	Coq2	0.0009	no	0.11759	0.0958272
5@107289311@-	ENSMUSG00000029287	Tgfbr3	0.0007	NA	0.135135	0.0126582
5@108107011@+	ENSMUSG00000029267	Mtf2	0.00213	yes	0.118723	0.00934579
5@110785044@-	ENSMUSG00000029512	Ulk1	0.00081	no	0.0643728	0.0755578
5@112248284@-	ENSMUSG00000066975	Cryba4	0.00052	no	0.108003	0.195804
5@115246000@-	ENSMUSG00000041740	Rnf10	0.00057	no	0.0926366	0.0954909
5@115296108@+	ENSMUSG00000041733	Coq5	0.00086	no	0.132495	0.064843
5@115560981@+	ENSMUSG00000067274	Rplp0	0.00146	no	0.180038	0.18192
5@117283365@-	ENSMUSG00000032959	Pebp1	0.00104	no	0.142698	0.204948
5@121494239@+	ENSMUSG00000029452	Tmem116	0.00424	no	0.416842	0.154762
5@122459553@-	ENSMUSG00000029467	Atp2a2	0.00059	no	0.118794	0.198969
5@124549435@+	ENSMUSG00000029390	Tmed2	0.00058	no	0.354286	0.0363636
5@136250590@-	ENSMUSG00000029705	Cux1	0.00132	yes	0.143408	0
5@146948843@+	ENSMUSG00000016503	Gtf3a	0.00125	no	0.144724	0.242391
5@147111011@+	ENSMUSG00000029642	Polr1d	0.00078	no	0.0776334	0.0784967
5@24442006@-	ENSMUSG00000028959	Fastk	0.00412	no	0.0624486	0.176395
5@24445076@-	ENSMUSG00000028959	Fastk	0.00412	no	0.509904	0.10084
5@24445077@-	ENSMUSG00000028959	Fastk	0.00412	no	0.485846	0.111111
5@24533036@-	ENSMUSG00000038204	Asb10	0.00057	no	0.0880927	0.0194175
5@30119729@-	ENSMUSG00000025745	Hadha	0.00037	no	0.163248	0.187437
5@30955279@-	ENSMUSG00000045302	Preb	0.00092	no	0.197046	0.0588235
5@33983874@+	ENSMUSG00000070858	Gm1673	0.00129	no	0.0605114	0.215409
5@34632018@+	ENSMUSG00000029106	Add1	0.00062	no	0.101145	0.0746269
5@72316376@-	ENSMUSG00000005220	Corin	0.00154	no	0.667179	0.566692
5@72353951@-	ENSMUSG00000005220	Corin	0.00154	yes	0.221833	0.00666667
5@88675953@-	ENSMUSG00000044221	Grsf1	0.00053	no	0.126117	0.18095
6@113492889@+	ENSMUSG00000030284	Creld1	0.00114	no	0.212506	0.203527
6@113531530@-	ENSMUSG00000030286	Emc3	0.00136	no	0.392142	0.544737
6@122529120@+	ENSMUSG00000030116	Mfap5	0.00073	no	0.550633	0.184211
6@124712754@+	ENSMUSG00000004264	Phb2	0.00062	no	0.149013	0.288952
6@125667483@+	ENSMUSG00000001930	Vwf	0.00036	no	0.142479	0.282181
6@131370354@-	ENSMUSG00000030189	Ybx3	0.00233	no	0.0816225	0.105897
6@131388097@-	ENSMUSG00000030189	Ybx3	0.00233	no	0.0724831	0.150935
6@131388170@-	ENSMUSG00000030189	Ybx3	0.00233	no	0.425575	0.485084
6@148181439@-	ENSMUSG00000030304	Ergic2	0.00095	no	0.123016	0.202509
6@29164588@-	ENSMUSG00000029701	Rbm28	0.0003	no	0.080289	0.284722
6@29375706@+	ENSMUSG00000029767	Calu	0.00047	no	0.226326	0.122082
6@34504371@+	ENSMUSG00000038871	Bpgm	0.00206	no	0.305703	0.267496
6@48620228@+	ENSMUSG00000007216	Zfp775	0.0008	NA	0.277381	0
6@57507861@-	ENSMUSG00000037826	Ppm1k	0.00019	no	0.123827	0.0560797
6@71846361@+	ENSMUSG00000052337	Immt	0.00083	no	0.149818	0.190109
6@83119615@-	ENSMUSG00000030035	Wbp1	0.00173	yes	0.139423	0
6@88503789@-	ENSMUSG00000030082	Sec61a1	0.00166	no	0.213333	0.276005
6@91268545@+	ENSMUSG00000064080	Fbln2	0.00105	no	0.345165	0.0943548
7@101779284@+	ENSMUSG00000001829	Clpb	0.0006	no	0.179688	0.1143
7@105743935@-	ENSMUSG00000043866	Taf10	0.00151	no	0.488462	0.342917
7@126487461@+	ENSMUSG00000073838	Tufm	0.00057	yes	0.228632	0
7@127192137@-	ENSMUSG00000042502	Cd2bp2	0.00035	no	0.117647	0.296784
7@127912644@+	ENSMUSG00000030801	Kat8	0.00041	NA	0.153892	0
7@130936384@+	ENSMUSG00000006205	Htra1	0.00063	no	0.171355	0.210893
7@132044027@-	ENSMUSG00000030862	Cpxm2	0.00071	no	0.357143	0.222527
7@139578987@+	ENSMUSG00000025477	Inpp5a	0.00103	no	0.177383	0.133986
7@140899070@-	ENSMUSG00000025488	Cox8b	0.00353	no	0.429417	0.398032
7@143067627@+	ENSMUSG00000037706	Cd81	0.00094	no	0.135232	0.14307
7@144436300@-	ENSMUSG00000031078	Cttn	0.00043	yes	0.148218	0
7@19092214@+	ENSMUSG00000030409	Dmpk	0.00059	no	0.272858	0.143284
7@19296085@+	ENSMUSG00000030401	Rtn2	0.00086	no	0.198872	0.166254
7@24500002@+	ENSMUSG00000054793	Cadm4	0.00077	yes	0.080872	0
7@25630205@-	ENSMUSG00000060376	Bckdha	0.00139	no	0.094898	0.0575569
7@25686401@+	ENSMUSG00000063439	B9d2	0.00093	no	0.13291	0.0285714
7@27580545@+	ENSMUSG00000049643	2310022A10Rik	0.00021	yes	0.191582	0
7@27638413@+	ENSMUSG00000004056	Akt2	0.00107	no	0.411162	0.342996
7@28785405@+	ENSMUSG00000015149	Sirt2	0.00087	no	0.07901	0.0565343
7@29247435@+	ENSMUSG00000030588	Yif1b	0.00091	no	0.134289	0.0215054
7@30313964@+	ENSMUSG00000042831	Alkbh6	0.00146	no	0.362798	0.047619
7@3706703@+	ENSMUSG00000006333	Rps9	0.00162	no	0.196396	0.204844
7@44551766@-	ENSMUSG00000060601	Nr1h2	0.00042	no	0.156885	0.0584416
7@44854958@+	ENSMUSG00000011096	Akt1s1	0.00057	no	0.148515	0.252915
7@44896629@+	ENSMUSG00000011658	Fuz	0.00152	yes	0.100932	0
7@4514375@-	ENSMUSG00000064179	Tnnt1	0.0009	NA	0.103824	0
7@45317068@-	ENSMUSG00000038260	Trpm4	0.00021	no	0.125244	0.05
7@45382267@-	ENSMUSG00000063511	Snrnp70	0.00072	no	0.288291	0.23775
7@46057084@+	ENSMUSG00000030835	Nomo1	0.00129	no	0.0791604	0.073952
7@46068765@+	ENSMUSG00000030835	Nomo1	0.00129	no	0.51836	0.597297
7@46106983@-	ENSMUSG00000040136	Abcc8	0.00069	no	0.38961	0.24375
7@66049883@+	ENSMUSG00000030513	Pcsk6	0.00047	NA	0.198643	0
7@80232513@-	ENSMUSG00000030538	Cib1	0.00168	no	0.116747	0.0222672
7@81783092@-	ENSMUSG00000025102	3110040N11Rik	0.00177	yes	0.134636	0.00228311
7@90457138@-	ENSMUSG00000030615	Tmem126a	0.0025	no	0.22962	0.322606
7@98717700@+	ENSMUSG00000030753	Thap12	0.00083	no	0.300645	0.515231
8@107150750@+	ENSMUSG00000031924	Cyb5b	0.00051	no	0.0897902	0.061382
8@107581203@-	ENSMUSG00000039067	Psmd7	0.00044	no	0.0925336	0.103167
8@111156493@-	ENSMUSG00000003316	Glg1	0.00117	no	0.192207	0.156085
8@111622094@+	ENSMUSG00000033545	Znrf1	0.00136	no	0.908537	0.807143
8@111626757@-	ENSMUSG00000031958	Ldhd	0.00161	no	0.174641	0.0803537
8@111997581@-	ENSMUSG00000031948	Kars	0.00066	no	0.0920034	0.0473616
8@11805251@+	ENSMUSG00000031511	Arhgef7	0.00052	yes	0.20338	0
8@118675079@+	ENSMUSG00000031841	Cdh13	0.00053	no	0.29375	0.104663
8@119809704@-	ENSMUSG00000031827	Cotl1	0.00059	no	0.174296	0.0344828
8@122025795@+	ENSMUSG00000025316	Banp	0.00173	no	0.592246	0.0681818
8@122466976@-	ENSMUSG00000014470	Rnf166	0.00134	no	0.403654	0.348344
8@122897380@-	ENSMUSG00000035569	Ankrd11	0.0012	no	0.174879	0.0852389
8@123094568@+	ENSMUSG00000000738	Spg7	0.00072	no	0.263682	0.356493
8@123207502@-	ENSMUSG00000000743	Chmp1a	0.00063	no	0.11121	0.0804556
8@123213182@+	ENSMUSG00000048478	Spata33	0.00088	no	0.11679	0.0176991
8@123489842@+	ENSMUSG00000031967	Afg3l1	0.00209	no	0.172619	0.405184
8@123494919@+	ENSMUSG00000031967	Afg3l1	0.00209	no	0.482143	0.209402
8@123501322@+	ENSMUSG00000031967	Afg3l1	0.00209	no	0.474919	0.594608
8@123501323@+	ENSMUSG00000031967	Afg3l1	0.00209	no	0.151491	0.15123
8@123503351@+	ENSMUSG00000031967	Afg3l1	0.00209	no	0.149468	0.0333333
8@124636478@-	ENSMUSG00000031983	2310022B05Rik	0.00134	no	0.175385	0.35119
8@124948851@-	ENSMUSG00000031987	Egln1	0.00053	no	0.111818	0.176183
8@15070681@+	ENSMUSG00000031461	Myom2	0.00086	no	0.126979	0.0982216
8@22202336@+	ENSMUSG00000031479	Vps36	0.00039	no	0.176282	0.0434783
8@25158649@-	ENSMUSG00000065954	Tacc1	0.00102	no	0.809524	0.363636
8@27275242@+	ENSMUSG00000031490	Eif4ebp1	0.00082	no	0.185838	0.182945
8@46209134@-	ENSMUSG00000031633	Slc25a4	0.00326	no	0.388925	0.43439
8@47828373@-	ENSMUSG00000031563	Wwc2	0.0008	no	0.211542	0.175
8@71367340@+	ENSMUSG00000002395	Use1	0.0035	no	0.0929797	0.119075
8@71367839@+	ENSMUSG00000002395	Use1	0.0035	no	0.129684	0.153879
8@71369173@+	ENSMUSG00000002395	Use1	0.0035	no	0.46414	0.467467
8@71592353@+	ENSMUSG00000031807	Pgls	0.00093	no	0.11757	0.102697
8@72483202@-	ENSMUSG00000019731	Slc35e1	0.00122	no	0.208614	0.232143
8@84011503@-	ENSMUSG00000074217	Misp3	0.00196	no	0.105556	0.0877976
8@84838072@-	ENSMUSG00000003813	Rad23a	0.00109	no	0.0973769	0.176075
8@95808714@-	ENSMUSG00000110489	Gm31659	0.00129	no	0.132275	0.146202
8@95865004@-	ENSMUSG00000031672	Got2	0.00057	no	0.42369	0.537327
9@103188905@-	ENSMUSG00000032553	Srprb	0.00051	no	0.103185	0.0908319
9@106199111@-	ENSMUSG00000020253	Ppm1m	0.00066	NA	0.25	0
9@106484232@+	ENSMUSG00000041506	Rrp9	0.00051	yes	0.123784	0.00625
9@114390233@-	ENSMUSG00000032431	Crtap	0.00055	no	0.0935977	0.212516
9@119925427@+	ENSMUSG00000032512	Wdr48	0.00214	no	0.372309	0.229007
9@122168628@+	ENSMUSG00000038145	Snrk	0.00031	no	0.264167	0.120046
9@122826853@+	ENSMUSG00000046603	Tcaim	0.00189	no	0.20177	0.0460862
9@123480468@+	ENSMUSG00000025239	Limd1	0.00054	yes	0.197279	0
9@21988266@-	ENSMUSG00000040146	Rgl3	0.00125	NA	0.245098	0.0188679
9@35186812@-	ENSMUSG00000032041	Tirap	0.00048	NA	0.120048	0
9@44093970@+	ENSMUSG00000032010	Usp2	0.0008	no	0.10084	0.0902271
9@50596625@-	ENSMUSG00000000171	Sdhd	0.00048	no	0.205824	0.172971
9@53667154@-	ENSMUSG00000032030	Cul5	0.00051	no	0.291667	0.392045
9@65074531@+	ENSMUSG00000032393	Dpp8	0.00161	no	0.374844	0.222464
9@65659482@+	ENSMUSG00000032387	Rbpms2	0.00149	no	0.227239	0.0555556
9@66093298@-	ENSMUSG00000032382	Snx1	0.00087	no	0.0973382	0.131345
9@70088809@-	ENSMUSG00000032224	Fam81a	0.0004	yes	0.233902	0
9@8004320@-	ENSMUSG00000053110	Yap1	0.00082	no	0.226654	0.274533
X@100503148@+	ENSMUSG00000031221	Igbp1	0.00066	no	0.0653581	0.0789742
X@20855476@+	ENSMUSG00000001127	Araf	0.00055	no	0.207143	0.109589
